# Supplementary material for: Tumor genomic, transcriptomic, and immune profiling characterizes differential response to first‐line platinum chemotherapy in high grade serous ovarian cancer
Source: Cancer Med. 2021 Apr 3;10(9):3045–58. doi: 10.1002/cam4.3831 (PMC8085970; doi:10.1002/cam4.3831)
Supplement: Supplementary file 3 — Table S2 [file CAM4-10-3045-s002.xlsx]

## Sheet: Sheet1
ID	chrom	loc.start	loc.end	num.mark	seg.mean
1042	chr1	12080	121310744	69.6992	0.261965
1042	chr1	142542801	144094534	62.7118	-0.144444
1042	chr1	144146863	146464485	145.909	0.691934
1042	chr1	146465829	147416303	55.9038	-0.0403318
1042	chr1	147425589	148806603	191.511	1.11828
1042	chr1	148807103	149859276	81.2306	-0.283724
1042	chr1	149859276	152079283	66.7637	0.302789
1042	chr1	152079783	152185719	81.2542	-0.50607
1042	chr1	152185734	152191021	301.433	0.450994
1042	chr1	152191021	153520365	67.0005	-0.432281
1042	chr1	153520798	157095721	70.0208	0.277967
1042	chr1	157095736	215843721	56.7047	0.0505149
1042	chr1	215844221	216595385	43.0731	-0.381525
1042	chr1	216595385	223531887	51.7782	0.00626844
1042	chr1	223532387	224621733	59.6922	0.280924
1042	chr1	224622233	234596152	52.3025	-0.124527
1042	chr1	234599580	235714837	58.2267	0.229599
1042	chr1	235715337	249231246	50.5823	-0.179272
1042	chr2	10500	73674562	55.4912	0.089339
1042	chr2	73675062	73679532	55.1362	-1.08596
1042	chr2	73679532	85008813	55.4197	0.0248539
1042	chr2	85011839	89100808	66.9259	0.233595
1042	chr2	89103771	90273181	60.0226	-0.634156
1042	chr2	90273681	131219927	62.5053	0.0705164
1042	chr2	131220427	131355566	81.5467	0.333525
1042	chr2	131356125	152670908	44.4263	-0.316558
1042	chr2	152671540	153502143	46.9074	-0.0541136
1042	chr2	153504301	155158143	40.6527	-0.413672
1042	chr2	155158643	162356851	49.6058	-0.0277166
1042	chr2	162357351	168041181	45.8465	-0.350632
1042	chr2	168041681	178378703	54.8998	0.0422628
1042	chr2	178385907	178483201	66.2885	-0.644344
1042	chr2	178483260	243188873	46.2757	-0.229689
1042	chr3	60500	38124957	39.9562	-0.37497
1042	chr3	38125457	101443675	60.0111	0.134842
1042	chr3	101445405	195505911	65.768	0.315635
1042	chr3	195505911	195515329	116.903	-1.30438
1042	chr3	195515430	197955212	75.5051	0.421974
1042	chr4	13322	9156709	48.1902	-0.309214
1042	chr4	9157209	9370054	241.451	0.424953
1042	chr4	9370054	49632814	36.8946	-0.474753
1042	chr4	52660617	69875849	51.0311	0.0127614
1042	chr4	69879763	71115224	52.1555	-0.484534
1042	chr4	71115724	72205360	62.1788	0.307207
1042	chr4	72215572	90816643	59.2358	0.161156
1042	chr4	90816644	190942523	34.353	-0.558525
1042	chr4	190943023	191025802	114.682	0.642532
1042	chr5	10500	45907753	53.9789	-0.0081965
1042	chr5	49555074	68862454	35.9568	-0.495667
1042	chr5	68862703	70530299	88.8879	0.605067
1042	chr5	70530799	112163458	37.5815	-0.428494
1042	chr5	112163462	112172907	74.5876	0.615051
1042	chr5	112172907	125828729	48.3472	-0.0380475
1042	chr5	125829229	126172037	65.4598	0.512849
1042	chr5	126172537	131910897	49.949	-0.0416973
1042	chr5	131911397	134305821	63.4274	0.231576
1042	chr5	134306321	136964120	49.9772	-0.161224
1042	chr5	136969621	140165300	64.17	0.221843
1042	chr5	140165800	141974280	79.7403	-0.0695679
1042	chr5	141974780	180747042	40.839	-0.408257
1042	chr5	180747542	180795026	82.731	1.16979
1042	chr5	180795026	180899428	91.4403	0.0753624
1042	chr6	60500	26021222	64.213	0.319075
1042	chr6	26021894	26043912	57.7858	-0.899581
1042	chr6	26044276	26157384	58.7164	0.102304
1042	chr6	26158436	26370907	65.4286	-0.52154
1042	chr6	26372978	27774728	69.3873	0.0578769
1042	chr6	27775228	27806862	76.7379	-0.918912
1042	chr6	27809339	28474326	63.0775	0.0509489
1042	chr6	28478466	36044442	47.1394	0.980219
1042	chr6	36044942	45871058	53.1022	-0.0423134
1042	chr6	45880282	74078929	42.5507	-0.291194
1042	chr6	74078934	74440496	73.3263	0.424113
1042	chr6	74445968	87794917	50.6142	-0.0331198
1042	chr6	87795417	90641570	60.6973	0.213469
1042	chr6	90642070	106682509	45.233	-0.0467426
1042	chr6	106683009	111982429	60.9417	0.224332
1042	chr6	111982929	118352315	52.3464	-0.0591236
1042	chr6	118352315	122741370	61.4459	0.361502
1042	chr6	122743150	132041633	51.6335	-0.0090071
1042	chr6	132043293	171055067	44.8189	-0.307895
1042	chr7	13744	39989728	42.1925	-0.417723
1042	chr7	39990228	55780987	54.4376	0.0485038
1042	chr7	55781487	56172256	69.2995	0.365012
1042	chr7	56174120	64441772	62.5766	-0.347992
1042	chr7	64451565	79828687	79.3396	0.39535
1042	chr7	79833001	97823429	49.6966	-0.0754639
1042	chr7	97823429	99227451	69.8639	0.328734
1042	chr7	99227451	99425145	61.8799	-0.444681
1042	chr7	99425645	100675357	91.4881	0.330594
1042	chr7	100675357	100686135	78.5815	-1.74185
1042	chr7	100686135	107531108	70.8547	0.243717
1042	chr7	107531608	134212231	52.1527	0.0204089
1042	chr7	134212731	134262612	66.3477	-0.643318
1042	chr7	134264079	140702409	58.6098	0.203646
1042	chr7	140706209	141442161	51.7409	-0.053312
1042	chr7	141443261	142493450	57.6837	-0.367989
1042	chr7	142493950	143572542	64.046	0.113368
1042	chr7	143573042	143880076	53.1893	-0.585624
1042	chr7	143880576	159128163	65.0381	0.143874
1042	chr8	14084	7104164	33.0641	-0.586995
1042	chr8	7104664	7152677	104.393	0.774297
1042	chr8	7153208	7399340	68.01	-0.376626
1042	chr8	7406576	8185741	76.3824	0.311966
1042	chr8	8185741	41122179	39.3239	-0.457482
1042	chr8	41122679	43147952	60.0593	0.207375
1042	chr8	43152074	47841898	36.3641	-0.789665
1042	chr8	47842398	67049575	50.8516	0.00122099
1042	chr8	67050075	68087780	60.2858	0.205435
1042	chr8	68089854	86554481	47.3409	-0.0712948
1042	chr8	86554981	86840890	734.73	1.20507
1042	chr8	86841390	87678677	47.9234	-0.163697
1042	chr8	87679177	110408395	63.339	0.340091
1042	chr8	110410627	114111210	54.5781	0.00236593
1042	chr8	114111710	119936003	49.7254	0.279006
1042	chr8	119936503	140897565	49.3736	-0.0227911
1042	chr8	140898065	146303522	87.506	0.403396
1042	chr9	12193	7174732	65.091	0.329899
1042	chr9	7175232	13224553	36.7193	-0.254088
1042	chr9	13225053	15175117	48.8833	0.0136313
1042	chr9	15177685	21165441	63.8395	0.358067
1042	chr9	21165941	21441168	81.8382	-0.523995
1042	chr9	21441668	25253183	61.9473	0.514342
1042	chr9	25253183	32784943	41.0591	-0.33582
1042	chr9	32785443	33472485	53.9875	-0.0230859
1042	chr9	33473770	33799224	53.0052	-0.767148
1042	chr9	33799724	36171128	54.2765	-0.115913
1042	chr9	36171128	37428815	48.561	0.206742
1042	chr9	37429660	38620396	49.3807	-0.309644
1042	chr9	38621109	39192621	45.4779	-0.167368
1042	chr9	39193121	68415373	64.0493	0.309394
1042	chr9	68415873	69199846	102.082	-0.641817
1042	chr9	69200346	84527928	57.3782	0.113311
1042	chr9	84528428	84675971	80.2027	-0.522021
1042	chr9	84676572	116280098	51.4998	-0.0604836
1042	chr9	116285132	123230320	43.1454	-0.269188
1042	chr9	123232386	137300970	54.6034	0.00160682
1042	chr9	137309035	138457463	49.0871	-0.358186
1042	chr9	138457512	141152931	66.8385	0.0237882
1042	chr10	60500	4877990	51.978	-0.00197236
1042	chr10	4879553	5415153	47.3787	-0.583957
1042	chr10	5415653	11639716	51.3273	0.0162169
1042	chr10	11640216	13360492	59.3924	0.28203
1042	chr10	13360992	45956767	48.3548	-0.129275
1042	chr10	45956767	49401012	66.6154	0.271068
1042	chr10	49401026	51130757	48.5705	-0.215702
1042	chr10	51187875	51972857	72.9129	0.310424
1042	chr10	51974455	89698835	55.3386	0.0675125
1042	chr10	89698840	90332842	61.768	0.344996
1042	chr10	90341311	96367866	55.0649	0.0397381
1042	chr10	96368366	96954522	55.9741	-0.509271
1042	chr10	96961245	124273904	57.35	0.123799
1042	chr10	124274404	124708210	64.1165	-0.270643
1042	chr10	124708217	129900949	55.9326	0.0331258
1042	chr10	129900952	133607468	52.1265	-0.362795
1042	chr10	133607968	134144021	58.0882	0.026967
1042	chr10	134144714	135516032	72.2771	0.20246
1042	chr11	60500	134972	73.4862	1.04864
1042	chr11	135472	8662064	49.7756	-0.393636
1042	chr11	8662087	46329502	53.3581	0.0261356
1042	chr11	46331495	48145635	68.421	0.335905
1042	chr11	48146420	48388748	71.9009	0.0173364
1042	chr11	48389248	57003568	51.4327	-0.495684
1042	chr11	57003568	59343488	58.0361	0.00121521
1042	chr11	59343988	59523191	61.5806	0.310414
1042	chr11	59523691	60695341	56.3744	-0.00301055
1042	chr11	60695989	62287263	66.562	0.246932
1042	chr11	62287263	62299840	78.4379	-1.20305
1042	chr11	62299840	62676656	73.1815	0.314893
1042	chr11	62677156	63366227	56.1815	-0.0404738
1042	chr11	63366727	78780927	69.3221	0.282282
1042	chr11	78781427	112832427	42.6925	-0.318525
1042	chr11	112832927	129740394	51.7784	-0.0860192
1042	chr11	129742802	130318356	65.6697	0.219557
1042	chr11	130318856	134946016	54.8677	-0.0883051
1042	chr12	67908	9072424	58.3401	0.0651078
1042	chr12	9072433	11675717	56.6449	-0.300434
1042	chr12	11675717	20788055	50.2097	-0.0215298
1042	chr12	20789978	22671160	46.581	-0.32034
1042	chr12	22672012	28605593	48.063	-0.0127094
1042	chr12	28606093	31435032	46.1358	-0.399513
1042	chr12	31435532	34431528	50.226	0.0618602
1042	chr12	37857194	41423089	48.8345	-0.368595
1042	chr12	41423589	52828251	60.2096	0.134326
1042	chr12	52828751	52908084	73.8719	-0.813949
1042	chr12	52908584	53225487	54.9111	-0.039917
1042	chr12	53227441	55233269	62.9014	0.217529
1042	chr12	55233769	64961792	61.0232	0.0969807
1042	chr12	64962042	66605414	65.1703	0.458184
1042	chr12	66610939	93175891	46.8053	-0.116073
1042	chr12	93181672	125587631	61.7885	0.207461
1042	chr12	125591573	132210179	51.2768	-0.0629448
1042	chr12	132211478	133770224	70.0556	0.286314
1042	chr12	133778701	133841395	48.9207	-0.168078
1042	chr13	19020500	27997151	39.612	-0.506443
1042	chr13	27997651	31858905	54.0425	0.0780786
1042	chr13	31860823	41560784	35.6725	-0.585775
1042	chr13	41560784	41704044	43.519	-0.0605321
1042	chr13	41704544	48887609	36.8619	-0.498132
1042	chr13	48887684	48899324	56.1637	0.396522
1042	chr13	48899405	48923758	39.7226	-0.466121
1042	chr13	48923763	48930135	49.2408	1.04248
1042	chr13	48930305	57714880	40.1536	-0.395524
1042	chr13	57715380	57743346	58.662	1.15929
1042	chr13	57748211	115109378	35.2221	-0.488737
1042	chr14	19057400	20182013	120.47	0.248689
1042	chr14	20182513	20711564	65.6786	-0.254829
1042	chr14	20711564	45872846	59.3238	0.122584
1042	chr14	45872846	69359029	39.7425	-0.411335
1042	chr14	69360202	101034876	62.0455	0.235803
1042	chr14	101036008	102196225	56.2782	-0.0255633
1042	chr14	102196725	105407971	73.8117	0.387163
1042	chr14	105408110	105419610	74.7369	-1.45275
1042	chr14	105419680	106090902	84.5605	0.389298
1042	chr14	106090959	107283148	60.64	-0.779912
1042	chr15	20044632	23687270	97.853	0.338011
1042	chr15	23687656	28544736	47.2047	-0.401183
1042	chr15	28545236	28996705	98.8499	0.454322
1042	chr15	28997205	30374690	48.4496	-0.326973
1042	chr15	30375190	30918446	89.6632	0.420122
1042	chr15	30918946	32688107	51.6608	-0.280981
1042	chr15	32688115	32907833	95.7583	0.534293
1042	chr15	32908333	75541819	50.6156	-0.110137
1042	chr15	75550885	75586555	133.76	0.572315
1042	chr15	75586555	82634572	50.7957	-0.14099
1042	chr15	82635072	83216028	54.1089	0.728064
1042	chr15	83217313	84865801	49.7392	-0.153378
1042	chr15	84869083	85060046	71.913	0.626059
1042	chr15	85060546	85729952	53.4192	-0.0360944
1042	chr15	85736437	85789185	72.2088	0.767771
1042	chr15	85789956	91565477	52.6972	-0.0754091
1042	chr15	91565977	93376235	35.4871	-0.459816
1042	chr15	93376254	93426930	58.2457	0.464951
1042	chr15	93426934	93450985	39.5185	-0.541896
1042	chr15	93450985	93457275	71.1178	0.50147
1042	chr15	93457279	102291995	37.3802	-0.473262
1042	chr15	102292615	102304313	347.511	0.296624
1042	chr15	102304313	102463324	53.9542	-0.875714
1042	chr15	102463824	102519089	92.786	0.823319
1042	chr16	62276	18410214	66.904	0.117345
1042	chr16	18410714	19895917	68.9894	0.221119
1042	chr16	19896417	20811799	49.1214	-0.460732
1042	chr16	20812471	21245210	53.2237	-0.0517867
1042	chr16	21245710	22624991	110.607	0.288177
1042	chr16	22625491	28167745	50.2127	-0.0280576
1042	chr16	28167791	31580798	85.6289	0.234635
1042	chr16	31581298	90288884	53.501	-0.118453
1042	chr17	6003	7559363	49.6399	-0.217335
1042	chr17	7565249	7579432	62.6945	0.576787
1042	chr17	7579432	28960388	45.707	-0.364812
1042	chr17	28960972	29527310	51.5422	0.0270234
1042	chr17	29527315	29563304	41.9428	-0.435562
1042	chr17	29563304	29571220	51.3973	0.585589
1042	chr17	29571220	44360840	47.8993	-0.287687
1042	chr17	44363190	44770458	56.0236	0.580103
1042	chr17	44771206	61948911	53.6813	-0.0647484
1042	chr17	61949411	62008765	69.1613	-0.589956
1042	chr17	62009441	77681608	52.9206	-0.0816557
1042	chr17	77682108	81051005	76.7081	0.358508
1042	chr17	81051974	81187167	96.7792	-0.488712
1042	chr18	10500	13762260	53.3729	-0.00216648
1042	chr18	13763051	15381134	50.8049	-0.394104
1042	chr18	18520842	77132901	50.3663	-0.0285473
1042	chr18	77133920	78016748	69.2549	0.203918
1042	chr19	60571	4510684	62.1722	0.00796223
1042	chr19	4510684	4513756	56.5405	-1.4491
1042	chr19	4516615	4861618	56.5816	-0.00468771
1042	chr19	4862118	4921983	56.6617	0.744321
1042	chr19	4929158	8486948	56.5094	-0.0903085
1042	chr19	8491429	9678854	90.1108	0.412494
1042	chr19	9679354	9869442	93.6544	0.00298549
1042	chr19	9870489	11777815	95.4593	0.672325
1042	chr19	11778315	12639529	87.8309	-0.0381366
1042	chr19	12640029	14875452	95.8579	0.694265
1042	chr19	14876071	15038432	87.6925	-0.184998
1042	chr19	15038932	15662255	87.1606	0.554704
1042	chr19	15662755	16130021	77.7127	-0.253221
1042	chr19	16130521	19910304	88.9166	0.587334
1042	chr19	19916760	20591297	98.421	0.145224
1042	chr19	20592419	29699104	65.1207	-0.537463
1042	chr19	29703671	30495651	69.0343	0.306468
1042	chr19	30496151	32972924	50.5173	-0.137122
1042	chr19	32972941	34991191	68.3431	0.263996
1042	chr19	34991691	35251487	57.4055	-0.452659
1042	chr19	35256443	36672811	73.1207	0.290433
1042	chr19	36673311	38315006	61.4272	0.016496
1042	chr19	38315006	40022259	77.8594	0.367105
1042	chr19	40022759	40266637	58.1786	-0.265833
1042	chr19	40267137	40505499	112.998	0.506202
1042	chr19	40511884	40582168	62.8788	-0.2304
1042	chr19	40587723	41332132	78.2536	0.424982
1042	chr19	41332531	41622397	80.1783	-0.134066
1042	chr19	41622397	41961764	74.3452	0.354627
1042	chr19	41962264	42314519	62.8226	-0.53941
1042	chr19	42314799	43023430	75.8412	0.304425
1042	chr19	43025357	43857264	70.759	-1.0058
1042	chr19	43857764	44345222	75.6237	0.356282
1042	chr19	44351064	44983683	63.033	-0.315747
1042	chr19	44988557	51607961	73.5631	0.29738
1042	chr19	51608461	54290278	62.3389	-0.303608
1042	chr19	54290778	54697720	64.5217	0.20807
1042	chr19	54705065	54848993	61.266	-0.737181
1042	chr19	54849098	55054878	64.5676	-0.0360915
1042	chr19	55055378	55385916	57.3301	-0.732777
1042	chr19	55386721	56243530	71.789	0.245317
1042	chr19	56243530	56572954	60.2991	-0.117756
1042	chr19	56573454	56701401	91.0218	0.488543
1042	chr19	56701401	58453517	57.7451	-0.350118
1042	chr19	58453517	59110799	65.4816	0.024293
1042	chr20	68259	6100252	60.5348	0.119257
1042	chr20	6100752	24930302	41.6882	-0.301979
1042	chr20	24937877	26256532	57.0452	-0.0128087
1042	chr20	29420069	36375104	65.3747	0.295162
1042	chr20	36375604	42089754	53.4065	0.0316436
1042	chr20	42091836	62959343	86.396	0.609844
1042	chr21	9411693	21453417	49.0371	-0.521146
1042	chr21	21453417	31538385	44.2356	-0.00780909
1042	chr21	31538390	32127623	47.8821	-0.448368
1042	chr21	32128123	42675544	57.3576	0.112294
1042	chr21	42676044	45860793	63.0614	0.216905
1042	chr21	45861549	46190802	83.8885	-0.370178
1042	chr21	46191302	48111049	66.047	0.194328
1042	chr22	16050500	16275319	120.472	0.568139
1042	chr22	16277733	18667986	48.6478	-0.3015
1042	chr22	18668473	18871040	84.3302	0.398522
1042	chr22	18873820	20325105	46.0591	-0.350149
1042	chr22	20325605	20698909	76.0984	0.61009
1042	chr22	20703754	21470904	51.3495	-0.299031
1042	chr22	21471404	21796523	76.6464	0.660181
1042	chr22	21797023	21846407	59.1755	-0.182464
1042	chr22	21846907	21921524	42.6124	1.11662
1042	chr22	21922024	24129790	42.9484	-0.529547
1042	chr22	24129790	24175426	50.6858	0.440554
1042	chr22	24175426	51237548	46.9985	-0.264676
1042	chrX	60500	2669702	52.3514	0.170043
1042	chrX	2670202	44737402	42.4081	-0.413052
1042	chrX	44737477	44910886	65.5792	0.300427
1042	chrX	44910889	49173837	56.0911	-0.145308
1042	chrX	49174212	49369662	262.825	0.825299
1042	chrX	49370544	52238418	55.4028	-0.343758
1042	chrX	52238918	52546088	57.5336	0.481496
1042	chrX	52546588	76814369	44.6591	-0.451661
1042	chrX	76814372	77119764	45.3728	-0.0225534
1042	chrX	77126280	120009261	36.9716	-0.653191
1042	chrX	120012557	120119045	97.9022	0.915087
1042	chrX	120119545	155257641	41.5647	-0.615325
1042	chrY	10500	2654576	50.8998	0.63472
1042	chrY	2656174	59360647	10.963	-3.16311
1026	chr1	12080	1565994	248.205	0.0712406
1026	chr1	1567480	1670500	197.917	-0.616003
1026	chr1	1670699	3809473	200.031	0.0332852
1026	chr1	3809473	5715799	109.438	-0.469653
1026	chr1	5716299	16344680	176.581	0.104913
1026	chr1	16345642	16388968	255.55	-0.265492
1026	chr1	16390021	16893827	226.713	0.0885832
1026	chr1	16894318	16999604	598.125	-0.485031
1026	chr1	16999686	19246284	241.911	0.0633284
1026	chr1	19247357	24840940	133.377	-0.300542
1026	chr1	24840942	34058235	169.111	0.0611545
1026	chr1	34065654	35320020	137.314	-0.265315
1026	chr1	35320520	47183829	201.758	0.347593
1026	chr1	47184329	47649113	177.674	-0.143182
1026	chr1	47649613	47905394	174.096	0.358713
1026	chr1	47905894	50883759	130.49	0.0560372
1026	chr1	50884259	68894925	146.991	0.204597
1026	chr1	68895425	104113738	120.17	0.0980958
1026	chr1	104114238	104163150	122.162	-0.574178
1026	chr1	104163162	110224576	178.029	0.169219
1026	chr1	110230254	110231499	1.17361	-9.30538
1026	chr1	110251042	119962290	147.67	0.146606
1026	chr1	119964367	120164857	159.518	-0.536009
1026	chr1	120165357	121310744	175.662	0.0609823
1026	chr1	142542801	143544025	55.992	-0.456651
1026	chr1	143645025	144401244	233.586	0.515817
1026	chr1	144452244	144904658	233.671	-0.161862
1026	chr1	144904663	152086595	205.596	0.267935
1026	chr1	152087095	152328908	397.102	-0.669147
1026	chr1	152328908	152572639	233.633	-0.0199698
1026	chr1	152573139	152586674	0	-26.7179
1026	chr1	152595198	153317630	199.795	-0.0794698
1026	chr1	153317638	157094784	216.483	0.290404
1026	chr1	157094784	248059995	153.502	0.135158
1026	chr1	248060495	248902443	170.575	-0.506245
1026	chr1	248902943	249231246	183.58	0.207502
1026	chr2	10500	92267022	130.445	-0.0546762
1026	chr2	95326671	96687379	153.741	-0.263342
1026	chr2	96687782	119748231	140.785	-0.0474492
1026	chr2	119749358	122520702	170.233	0.240895
1026	chr2	122522672	132290398	211.46	0.162341
1026	chr2	132290398	133173963	178.692	-0.252651
1026	chr2	133174463	243188873	136.575	0.0421249
1026	chr3	60500	48200683	117.56	-0.26273
1026	chr3	48200742	97822863	158.18	0.0328335
1026	chr3	97823363	98220422	139.162	-0.529447
1026	chr3	98225540	167370511	135.187	0.0907878
1026	chr3	167371011	197955212	185.545	0.402637
1026	chr4	13322	84525975	151.772	0.0924231
1026	chr4	84526475	190989141	82.525	-0.467745
1026	chr4	190989141	191025802	199.494	-0.0397721
1026	chr5	10500	56151919	133.033	0.016203
1026	chr5	56152419	142586858	101.957	-0.459707
1026	chr5	142586858	145838923	129.136	0.217081
1026	chr5	145843073	163397745	145.552	0.110241
1026	chr5	163397745	180899428	235.192	0.509543
1026	chr6	60500	44414521	181.205	0.511147
1026	chr6	44415021	74018787	106.525	-0.0850402
1026	chr6	74019287	74406025	176.791	0.264239
1026	chr6	74406991	84366573	113.312	-0.012038
1026	chr6	84368693	100957995	131.526	0.210281
1026	chr6	100960562	126293575	102.511	-0.215877
1026	chr6	126295952	171055067	96.8832	-0.42698
1026	chr7	13744	56172256	132.863	-0.127817
1026	chr7	56174120	97599188	124.504	-0.264332
1026	chr7	97600020	99168981	155.828	-0.0236052
1026	chr7	99169093	100034014	148.698	-0.30129
1026	chr7	100034514	100491753	216.995	-0.0290738
1026	chr7	100491753	100686135	325.283	-0.630465
1026	chr7	100686135	102733144	202.611	-0.00908193
1026	chr7	102737613	135347286	104.778	-0.290502
1026	chr7	135347292	141740050	171.108	0.464987
1026	chr7	141740453	142480076	197.711	0.0163155
1026	chr7	142481191	159128163	310.979	0.847256
1026	chr8	14084	7399340	128.112	-0.0729882
1026	chr8	7406576	7621860	240.91	0.412308
1026	chr8	7623716	43147782	144.242	0.0197751
1026	chr8	43147831	43398986	100.951	-0.456423
1026	chr8	47458041	48586576	93.5644	-0.0284451
1026	chr8	48587076	146303522	226.761	0.521457
1026	chr9	12193	35562	215.841	0.340993
1026	chr9	36062	138798350	114.904	-0.336795
1026	chr9	138798850	141152931	228.102	-0.00872454
1026	chr10	60500	4889803	176.039	0.38516
1026	chr10	4890303	5415153	145.249	-0.177048
1026	chr10	5415653	25684273	140.578	0.264052
1026	chr10	25684773	37415102	127.876	0.0215419
1026	chr10	37418821	43572169	121.532	-0.26283
1026	chr10	43572669	126862281	126.613	-0.144072
1026	chr10	126862281	133769322	113.117	-0.285438
1026	chr10	133769327	135516032	204.493	0.0926166
1026	chr11	60500	369301	172.204	-0.270929
1026	chr11	369801	1016265	228.429	-0.0300397
1026	chr11	1016267	47595111	119.017	-0.42785
1026	chr11	47595111	48188946	139.267	0.0970092
1026	chr11	48189446	56948840	105.038	-0.535792
1026	chr11	56949340	57685194	161.443	-0.0226497
1026	chr11	57685199	61578532	119.087	-0.412854
1026	chr11	61579394	62287058	233.877	0.378923
1026	chr11	62287062	62300321	249.46	-0.707267
1026	chr11	62300321	62902413	226.23	0.342193
1026	chr11	62910792	63303719	131.935	-0.0509106
1026	chr11	63304219	87017092	296.302	0.707691
1026	chr11	87020497	123624768	147.58	0.0938104
1026	chr11	123624768	124519784	129.13	-0.257582
1026	chr11	124524457	134946016	177.342	0.196047
1026	chr12	67908	34431528	187.741	0.369344
1026	chr12	37857194	131780787	145.69	0.0079207
1026	chr12	131781287	133463982	229.447	0.261608
1026	chr12	133464482	133841395	91.1592	-0.105806
1026	chr13	19020500	48887609	92.6304	-0.400966
1026	chr13	48887684	48896379	154.993	0.402131
1026	chr13	48896379	48923758	99.5054	-0.289231
1026	chr13	48923763	48930135	71.4219	0.497205
1026	chr13	48930305	115109378	114.227	-0.0974978
1026	chr14	19057400	107283148	148.832	-0.00767117
1026	chr15	20044632	23096612	210.75	0.112199
1026	chr15	23097112	25923949	171.871	-0.263386
1026	chr15	25924449	30261049	168.074	0.0403344
1026	chr15	30261549	31196095	161.592	-0.419297
1026	chr15	31196595	51980601	127.143	-0.213417
1026	chr15	51981416	60918897	139.767	0.269751
1026	chr15	60919397	84842825	161.742	0.135815
1026	chr15	84850721	85056088	135.609	-0.390408
1026	chr15	85056381	86791264	174.335	0.203526
1026	chr15	86800048	89402465	148.038	-0.0613476
1026	chr15	89402465	93427463	186.148	0.330017
1026	chr15	93427463	93432115	114.266	-0.103966
1026	chr15	93432120	93438729	170.946	0.561494
1026	chr15	93438729	102519089	193.51	0.14706
1026	chr16	62276	101703	198.844	0.37444
1026	chr16	103401	20015902	183.85	-0.0450663
1026	chr16	20016402	20812725	126.048	-0.359034
1026	chr16	20814078	31508447	250.119	0.234141
1026	chr16	31510607	88505649	126.454	-0.403506
1026	chr16	88505653	88744368	220.436	0.264748
1026	chr16	88744868	90288884	196.432	-0.0978318
1026	chr17	6003	7559092	157.842	-0.220656
1026	chr17	7559092	7579432	142.725	0.300977
1026	chr17	7579432	29422848	133.272	-0.342269
1026	chr17	29422848	29463872	111.088	0.0177274
1026	chr17	29463873	29543813	95.5965	-0.27236
1026	chr17	29543813	29547394	113.054	-0.0355782
1026	chr17	29547399	29560550	81.3038	-0.644337
1026	chr17	29560555	41123716	165.763	-0.0330442
1026	chr17	41131136	41133233	30.0175	-2.45463
1026	chr17	41139277	43580130	207.222	0.203469
1026	chr17	43580630	44117278	98.7321	-0.903187
1026	chr17	44117778	54893239	177.656	0.146251
1026	chr17	54893739	74286157	194.779	0.248419
1026	chr17	74287012	74290101	196.552	-0.301047
1026	chr17	74297614	81187167	260.109	0.443682
1026	chr18	10500	44543043	114.605	-0.0861606
1026	chr18	44543043	44559351	936.088	0.756544
1026	chr18	44559434	78016748	97.1563	-0.434341
1026	chr19	60571	4885432	200.923	-0.11085
1026	chr19	4885708	4921983	110.987	0.218548
1026	chr19	4929158	8468418	184.589	-0.160717
1026	chr19	8468918	8987477	273.344	0.493969
1026	chr19	8992905	9071511	198.331	-0.147377
1026	chr19	9071511	11724698	272.891	0.432327
1026	chr19	11725198	12639529	194.199	-0.0506569
1026	chr19	12640029	14862350	291.314	0.515607
1026	chr19	14862350	15082721	223.931	0.00513312
1026	chr19	15083477	15662255	295.526	0.505675
1026	chr19	15662755	16130021	276.457	-0.0893013
1026	chr19	16130521	19910304	276.269	0.452854
1026	chr19	19916760	24364012	183.507	-0.198525
1026	chr19	28263182	34991191	195.968	0.329777
1026	chr19	34991691	35449794	136.573	-0.0916413
1026	chr19	35449794	41349199	250.693	0.303884
1026	chr19	41349699	41399982	338.721	-0.196684
1026	chr19	41400508	41403595	169.158	0.670816
1026	chr19	41404009	41622705	242.827	-0.0925561
1026	chr19	41626239	41962394	256.243	0.381752
1026	chr19	41962894	42314919	202.047	-0.321212
1026	chr19	42314924	43025666	296.742	0.372945
1026	chr19	43025671	43857264	214.877	-0.644203
1026	chr19	43857764	44345222	248.381	0.336386
1026	chr19	44351064	45117404	157.678	-0.100977
1026	chr19	45121284	46546349	284.61	0.432701
1026	chr19	46546849	46801589	139.215	-0.0646383
1026	chr19	46801600	50452655	243.543	0.252975
1026	chr19	50453155	50475430	338.796	-0.387145
1026	chr19	50475743	51607609	221.233	0.149442
1026	chr19	51607614	51814657	176.089	-0.32545
1026	chr19	51815157	51893804	232.109	0.181417
1026	chr19	51894304	52092908	176.808	-0.302318
1026	chr19	52095753	52227280	253.16	0.231235
1026	chr19	52227780	54006307	151.614	-0.281865
1026	chr19	54006807	54265813	146.293	-0.0871747
1026	chr19	54266313	54711428	220.817	0.216908
1026	chr19	54720905	54848993	299.372	-0.435984
1026	chr19	54849098	55053903	235.928	0.0693053
1026	chr19	55054628	55378257	209.216	-0.571497
1026	chr19	55385598	56243530	237.577	0.222152
1026	chr19	56243530	56562103	152.383	-0.0397939
1026	chr19	56564824	56696735	275.433	0.34481
1026	chr19	56701129	59110799	185.951	-0.0330645
1026	chr20	68259	1538526	186.614	0.234353
1026	chr20	1546679	1903227	177.564	-0.324131
1026	chr20	1903232	25595961	168.433	0.214059
1026	chr20	25596461	26256532	193.638	-0.143567
1026	chr20	29420069	40065330	185.953	0.254869
1026	chr20	40065830	42162738	115.944	-0.0578561
1026	chr20	42162932	57768958	177.881	0.208782
1026	chr20	57768958	60498733	122.593	-0.08016
1026	chr20	60499380	62959343	283.033	0.388498
1026	chr21	9411693	47765455	133.873	-0.137145
1026	chr21	47765955	48111049	169.853	0.232581
1026	chr22	16050500	16448348	321.076	0.341365
1026	chr22	16448848	17488283	130.69	-0.279061
1026	chr22	17488783	22384909	204.783	0.153603
1026	chr22	22385409	23401003	159.137	-0.40947
1026	chr22	23401503	50018359	172.817	0.035186
1026	chr22	50018405	51237548	259.225	0.214129
1026	chrX	60500	3810792	178.165	0.1766
1026	chrX	3811292	9677954	105.93	-0.343817
1026	chrX	9679539	10155646	160.398	-0.0504254
1026	chrX	10162915	39696218	105.609	-0.296594
1026	chrX	39696718	40448322	167.025	-0.00431839
1026	chrX	40448325	40818970	120.015	-0.26366
1026	chrX	40818970	47968768	151.218	0.158498
1026	chrX	47969268	48214775	180.234	-0.60724
1026	chrX	48215275	52546088	222.529	0.0990045
1026	chrX	52546588	52935755	156.017	-0.378448
1026	chrX	52936255	76818228	154.233	-0.0163517
1026	chrX	76818275	76927437	127.316	0.340322
1026	chrX	76927437	76940957	120.818	-0.0108261
1026	chrX	76941046	76943506	151.75	0.842368
1026	chrX	76943681	76954718	122.477	-0.0143926
1026	chrX	76954807	77223320	126.461	0.462312
1026	chrX	77224290	134983877	134.364	-0.0374392
1026	chrX	134986660	134994065	116.984	-0.761942
1026	chrX	134994108	152609742	149.141	-0.0867457
1026	chrX	152610078	152827757	273.961	0.299012
1026	chrX	152830150	152915789	199.968	-0.149811
1026	chrX	152916289	153876571	324.122	0.294384
1026	chrX	153880396	155257641	131.229	-0.0133313
1026	chrY	10500	2654576	168.394	0.744663
1026	chrY	2656174	28451378	9.1443	-4.14431
1026	chrY	28452499	59360647	116.686	0.140801
1017	chr1	12080	121310744	97.9782	0.042478
1017	chr1	142542801	143544025	47.1637	-0.473628
1017	chr1	143645025	148882357	181.59	0.42936
1017	chr1	148889558	149450435	114.818	-0.566309
1017	chr1	149450935	152086595	124.168	0.371069
1017	chr1	152087095	152328908	242.94	-0.498255
1017	chr1	152328908	153431591	108.475	0.0279276
1017	chr1	153432091	157106251	127.722	0.390879
1017	chr1	157106751	159683996	93.0158	-0.0485455
1017	chr1	159684062	166040057	138.153	0.486918
1017	chr1	166040557	166809631	71.7701	0.00321059
1017	chr1	166810131	196641577	174.423	0.633311
1017	chr1	196642077	196953178	101.137	-0.615431
1017	chr1	196953181	207737551	116.189	0.314848
1017	chr1	207737583	207925003	134.789	-0.124794
1017	chr1	207925503	215768864	106.361	0.2734
1017	chr1	215775207	216595385	98.5416	0.0254308
1017	chr1	216595385	248084440	107.833	0.231721
1017	chr1	248084471	248802114	140.343	-0.471552
1017	chr1	248802114	249105615	111.817	0.0960873
1017	chr1	249106115	249231246	150.085	0.774199
1017	chr2	10500	73674562	128.397	0.539449
1017	chr2	73675062	73679532	162.571	-0.362066
1017	chr2	73679532	79253356	140.842	0.56348
1017	chr2	79253727	79422342	101.68	-0.0312406
1017	chr2	79422842	89197281	136.871	0.551761
1017	chr2	89197781	92267022	146.103	-0.0607479
1017	chr2	95326671	97749120	130.397	0.388289
1017	chr2	97749520	97884952	130.103	-0.202587
1017	chr2	97890445	114368858	119.242	0.240536
1017	chr2	114369358	114399850	166.154	-0.246707
1017	chr2	114400608	116066268	85.4572	0.220969
1017	chr2	116066768	118677219	77.3644	-0.0743524
1017	chr2	118677719	122522956	104.672	0.227033
1017	chr2	122523456	132290398	116.103	0.157485
1017	chr2	132290398	133173963	99.6491	-0.261386
1017	chr2	133174463	152424983	92.4347	0.0986499
1017	chr2	152425074	152465056	121.912	0.354714
1017	chr2	152466318	163393641	103.124	0.128946
1017	chr2	163394141	234474205	125.268	0.430558
1017	chr2	234474705	234651388	174.551	-0.130695
1017	chr2	234651888	243188873	136.523	0.585718
1017	chr3	60500	46785831	80.9964	-0.129625
1017	chr3	46786133	47806566	117.453	0.290039
1017	chr3	47807066	47919080	104.082	-0.0568472
1017	chr3	47919580	48601899	112.13	0.242222
1017	chr3	48602227	97455027	86.0318	-0.0858612
1017	chr3	97464147	97823594	130.022	0.433312
1017	chr3	97824094	98217474	117.143	-0.568739
1017	chr3	98220132	195510707	120.72	0.405526
1017	chr3	195510720	195514045	427.488	-0.73449
1017	chr3	195514045	197955212	175.679	0.863167
1017	chr4	13322	59004753	157.812	0.656203
1017	chr4	59004753	69362551	74.8088	0.058252
1017	chr4	69403353	71702071	87.3224	-0.358248
1017	chr4	71704917	75719682	140.261	0.611189
1017	chr4	75720182	76852484	82.932	-0.168756
1017	chr4	76857244	76955410	134.911	0.38722
1017	chr4	76955910	77089634	83.9861	-0.170324
1017	chr4	77090995	77173152	120.191	0.51471
1017	chr4	77177205	77661723	82.9034	-0.187662
1017	chr4	77661723	77663265	169.405	0.557704
1017	chr4	77670023	77870470	98.242	-0.0439074
1017	chr4	77870970	77987580	135.777	0.646856
1017	chr4	77996604	79173755	83.607	-0.0848953
1017	chr4	79176191	136045702	56.7096	-0.644954
1017	chr4	136045702	143955442	117.829	0.524246
1017	chr4	143955442	190989141	57.7839	-0.611822
1017	chr4	190989141	191025802	95.0998	-0.0709146
1017	chr5	10500	4702447	272.329	1.31991
1017	chr5	4702947	13794223	72.063	-0.202651
1017	chr5	13794723	17958833	100.699	0.282381
1017	chr5	17958833	68875701	77.4702	-0.19775
1017	chr5	68878138	70752084	109.727	0.217162
1017	chr5	70754412	180621630	84.5658	-0.136478
1017	chr5	180622130	180899428	102.859	0.242618
1017	chr6	60500	58745455	119.307	0.590547
1017	chr6	61944508	161412556	99.857	0.145738
1017	chr6	161413056	171055067	106.72	0.249946
1017	chr7	13744	331680	80.99	-0.390313
1017	chr7	332180	716360	185.416	1.18865
1017	chr7	716860	14249241	67.275	-0.501653
1017	chr7	14249741	15240361	85.522	0.232691
1017	chr7	15240861	16745812	50.3151	-0.630392
1017	chr7	16746312	16918292	94.7933	0.091267
1017	chr7	16921545	22161531	55.468	-0.663449
1017	chr7	22162031	31378920	130.381	0.48577
1017	chr7	31379420	32623765	50.9403	-0.769903
1017	chr7	32624265	33388974	151.544	0.674395
1017	chr7	33390573	65305517	66.4489	-0.503875
1017	chr7	65306017	99227690	124.896	0.367577
1017	chr7	99235772	99425145	126.96	-0.188133
1017	chr7	99425645	100675357	167.689	0.46719
1017	chr7	100675357	100686135	197.479	-1.16121
1017	chr7	100686135	102135164	120.528	0.377093
1017	chr7	102136494	102288220	116.853	-0.560529
1017	chr7	102292720	141540885	108.424	0.275373
1017	chr7	141541385	142232160	115.129	-0.172459
1017	chr7	142239492	143631811	123.905	0.240215
1017	chr7	143632311	143880076	116.503	-0.251265
1017	chr7	143880576	144703237	207.715	0.340349
1017	chr7	144707196	148080219	40.2595	-0.294421
1017	chr7	148080719	151902343	152.801	0.62033
1017	chr7	151904355	153749355	99.4495	-0.181245
1017	chr7	153749855	154428977	90.4353	0.46513
1017	chr7	154429477	159128163	78.2119	-0.141552
1017	chr8	14084	152904	74.749	0.240728
1017	chr8	163375	35247591	60.3974	-0.607193
1017	chr8	35247591	39232717	164.743	0.873625
1017	chr8	39233217	39335287	0.000991385	-24.7719
1017	chr8	39349300	42938415	120.512	0.477103
1017	chr8	42939728	43398986	97.2154	-0.0358382
1017	chr8	47458041	48129999	62.9231	-0.328845
1017	chr8	48136099	49833829	99.9924	0.261906
1017	chr8	49834329	53446588	75.7434	-0.0444093
1017	chr8	53447088	59191928	103.59	0.211326
1017	chr8	59191928	136469570	87.0798	-0.114475
1017	chr8	136470070	146278378	187.638	0.872972
1017	chr8	146278378	146303522	102.823	0.106141
1017	chr9	12193	35562	141.8	0.693234
1017	chr9	36062	37477770	60.1415	-0.558974
1017	chr9	37485963	42019449	324.912	1.6115
1017	chr9	42020248	47314258	63.4243	-0.353275
1017	chr9	65468179	68429078	165.666	0.145876
1017	chr9	68430242	70144501	107.817	-0.451213
1017	chr9	70145001	84562977	98.3423	0.12394
1017	chr9	84563477	84860765	119.854	-0.444206
1017	chr9	84860765	90584339	100.696	0.0607108
1017	chr9	90584660	107265949	109.767	0.272845
1017	chr9	107266449	107485230	148.449	-0.0747269
1017	chr9	107485730	119496071	117.259	0.419584
1017	chr9	119496571	123006671	63.5375	0.0315119
1017	chr9	123007171	141152931	136.07	0.523179
1017	chr10	60500	4889803	108.649	0.340527
1017	chr10	4890303	5415153	110.005	-0.211396
1017	chr10	5415653	36811306	115.755	0.326649
1017	chr10	36811806	43281086	107.164	-0.13081
1017	chr10	43282600	51972857	111.052	0.234786
1017	chr10	51974455	56424049	79.9375	0.0355859
1017	chr10	56424549	81113582	111.262	0.339376
1017	chr10	81114082	81373928	123.368	-0.137633
1017	chr10	81374659	96367866	108.453	0.213916
1017	chr10	96368366	96954522	110.092	-0.306946
1017	chr10	96961245	135381963	128.744	0.501051
1017	chr10	135382463	135516032	155.896	0.0869208
1017	chr11	60500	4144635	143.213	0.384933
1017	chr11	4147832	6232349	98.3576	-0.138106
1017	chr11	6232587	6704601	123.236	0.289184
1017	chr11	6705101	7981962	103.887	0.0240466
1017	chr11	7981963	25100234	103.831	0.213587
1017	chr11	25100734	35282374	78.9315	-0.166973
1017	chr11	35282382	48238749	110.44	0.296347
1017	chr11	48238749	55136454	91.888	-0.50591
1017	chr11	55136954	57559209	153.801	0.521192
1017	chr11	57561420	59343488	78.8527	-0.399093
1017	chr11	59343988	60184537	166.431	0.81591
1017	chr11	60185037	62287263	92.3636	-0.0124847
1017	chr11	62287263	62299840	160.255	-0.95271
1017	chr11	62299840	62417337	106.721	0.0706144
1017	chr11	62417341	65172529	72.4953	-0.418716
1017	chr11	65178495	65293522	84.0121	-0.00447993
1017	chr11	65293526	134946016	64.1479	-0.540935
1017	chr12	67908	93528	94.5902	-0.0886926
1017	chr12	148414	9633340	170.972	0.832586
1017	chr12	9659662	9726056	72.9363	-0.288098
1017	chr12	9747807	40869542	170.349	0.837038
1017	chr12	40872867	40876187	204.919	-0.0740631
1017	chr12	40876187	40885045	303.345	-0.710848
1017	chr12	40887762	52840514	139.906	0.580469
1017	chr12	52841014	52885607	211.855	-0.0903415
1017	chr12	52886390	133841395	160.134	0.773546
1017	chr13	19020500	20207296	47.6824	-1.15301
1017	chr13	20207796	20538829	125.441	0.322028
1017	chr13	20539329	25669722	61.8964	-0.611517
1017	chr13	25670222	26975624	154.653	0.651149
1017	chr13	26975625	48924523	61.3322	-0.582337
1017	chr13	48924527	48930135	51.9525	0.297142
1017	chr13	48930305	110958608	56.8859	-0.582383
1017	chr13	110959108	111996553	116.971	0.359181
1017	chr13	111997053	113144122	69.4999	-0.18713
1017	chr13	113153182	113952011	125.116	0.401146
1017	chr13	113960815	115109378	70.2981	-0.385254
1017	chr14	19057400	21487372	87.5987	-0.3251
1017	chr14	21487743	21571400	102.318	0.222248
1017	chr14	21571900	105407971	85.4088	-0.0862086
1017	chr14	105408110	105419610	162.065	-1.03786
1017	chr14	105419680	106090902	108.143	0.0720408
1017	chr14	106090959	107283148	96.4908	-0.87272
1017	chr15	20044632	32688107	99.2355	-0.17796
1017	chr15	32688115	32889753	123.768	0.205973
1017	chr15	32889838	70964484	85.0894	-0.117238
1017	chr15	70968819	71341277	303.031	1.72116
1017	chr15	71341713	82635659	90.5776	-0.0588227
1017	chr15	82636353	83213552	70.5752	0.465874
1017	chr15	83215146	84959390	83.5177	-0.129983
1017	chr15	84959390	85060046	99.9803	0.478677
1017	chr15	85060546	93339789	86.7595	-0.0671076
1017	chr15	93340289	93489176	104.364	0.205158
1017	chr15	93489227	102291995	84.8017	-0.058393
1017	chr15	102292615	102304596	762.364	0.56153
1017	chr15	102304626	102519089	110.652	-0.27594
1017	chr16	62276	3779942	141.788	0.429955
1017	chr16	3781135	16486009	87.0897	-0.0806697
1017	chr16	16486009	18410214	41.0971	-0.820374
1017	chr16	18410714	18531045	103.238	0.0399522
1017	chr16	18531890	21397051	61.363	-0.695867
1017	chr16	21397051	21530548	218.954	0.0915381
1017	chr16	21531048	21844210	76.9441	-0.617285
1017	chr16	21844710	21900676	322.834	0.117887
1017	chr16	21901363	22447139	58.2684	-0.665033
1017	chr16	22448161	22547774	225.268	-0.100863
1017	chr16	22548704	24183030	55.6336	-0.687739
1017	chr16	24183530	24373087	79.6519	-0.0110346
1017	chr16	24373087	34280932	171.012	0.590698
1017	chr16	34281337	90162570	65.4836	-0.529514
1017	chr16	90172676	90288884	118.065	0.539581
1017	chr17	6003	2929443	118.726	0.394397
1017	chr17	2929623	3422289	117.851	-0.070681
1017	chr17	3424135	5033134	117.508	0.288708
1017	chr17	5033634	5086743	151.603	-0.266319
1017	chr17	5086748	10205161	123.055	0.373696
1017	chr17	10205167	10451356	119.942	-0.173681
1017	chr17	10451856	16649030	136.411	0.385442
1017	chr17	16649967	16747769	145.412	0.016264
1017	chr17	16748709	19999995	126.526	0.328881
1017	chr17	19999996	20406383	99.8344	-0.130701
1017	chr17	20407117	22220573	215.647	0.951705
1017	chr17	25268559	30391599	92.5863	-0.0586431
1017	chr17	30392099	31322892	127.42	0.454131
1017	chr17	31323817	32965337	83.5077	-0.0370292
1017	chr17	32965837	34490178	64.6895	-0.61531
1017	chr17	34490678	34806553	135.966	-0.0619106
1017	chr17	34807053	36285009	60.123	-0.533886
1017	chr17	36285509	39140457	99.9852	-0.000939432
1017	chr17	39140457	39645732	100.213	-0.396809
1017	chr17	39645833	43481526	96.9832	0.0066619
1017	chr17	43481526	44171386	73.1903	-0.413671
1017	chr17	44171886	44373509	74.48	0.229748
1017	chr17	44373509	51899853	67.8968	-0.464512
1017	chr17	51900353	58603333	243.274	1.38677
1017	chr17	58603833	65628466	68.0541	-0.526077
1017	chr17	65628966	65736987	110.699	0.289109
1017	chr17	65737000	65740100	94.9851	-0.338122
1017	chr17	65740600	70643219	203.729	1.12113
1017	chr17	70643719	77681608	67.9845	-0.454153
1017	chr17	77682108	80904888	298.028	1.59813
1017	chr17	80914552	81187167	82.3607	-0.299538
1017	chr18	10500	3447218	86.0923	-0.0994085
1017	chr18	3447718	3879764	103.8	0.201056
1017	chr18	3879764	7567288	73.8842	-0.176727
1017	chr18	7567788	8777231	156.226	0.954791
1017	chr18	8777731	9336703	96.8323	0.0156206
1017	chr18	9337203	9708524	178.711	0.994123
1017	chr18	9709024	10454060	82.1033	-0.0684736
1017	chr18	10454560	34260833	174.22	0.880671
1017	chr18	34261333	40323732	59.6551	-0.201418
1017	chr18	40324232	40849739	103.292	1.00449
1017	chr18	40850239	44542285	71.8835	-0.194604
1017	chr18	44542785	44556179	426.884	0.76356
1017	chr18	44559221	78016748	77.2524	-0.196031
1017	chr19	60571	10943050	92.4335	-0.106436
1017	chr19	10943555	11831948	139.867	0.474365
1017	chr19	11832448	12759271	126.04	-0.257331
1017	chr19	12759936	15662255	142.241	0.507679
1017	chr19	15662755	16177945	145.998	0.0038042
1017	chr19	16178445	17160135	408.8	2.03039
1017	chr19	17160635	17785798	90.6542	-0.11134
1017	chr19	17786833	19153736	118.264	0.296071
1017	chr19	19154739	24364012	99.0245	-0.432793
1017	chr19	28263182	38040040	193.732	0.964382
1017	chr19	38046921	38376498	109.481	-0.021863
1017	chr19	38376503	40971697	129.685	0.323129
1017	chr19	40978462	48603188	72.6615	-0.543028
1017	chr19	48607771	51607961	103.2	0.0989557
1017	chr19	51608461	51770702	88.2105	-0.386377
1017	chr19	51770702	51893804	94.7181	0.0131214
1017	chr19	51894304	52075991	82.7452	-0.522623
1017	chr19	52076491	52227280	99.8824	-0.00904448
1017	chr19	52227780	52671359	97.6459	-0.315902
1017	chr19	52671859	52784842	97.4404	-0.0542433
1017	chr19	52785009	59110799	71.6321	-0.755066
1017	chr20	68259	1532782	128.889	0.548425
1017	chr20	1538075	1905615	126.223	0.0679151
1017	chr20	1908379	26256532	130.172	0.543845
1017	chr20	29420069	30000611	189.417	0.0351895
1017	chr20	30001111	62959343	137.106	0.601304
1017	chr21	9411693	45857122	83.4389	-0.0950653
1017	chr21	45857147	46130751	128.94	-0.356684
1017	chr21	46131251	48111049	97.7784	0.0655665
1017	chr22	16050500	18667986	63.6926	-0.618344
1017	chr22	18668473	18871040	98.6735	-0.0629528
1017	chr22	18873820	24227241	67.5519	-0.501787
1017	chr22	24231153	24384192	130.187	0.196426
1017	chr22	24384195	24584449	68.7439	-0.521539
1017	chr22	24584949	24837595	135.872	0.803233
1017	chr22	24838095	31608550	59.4677	-0.599905
1017	chr22	31609050	34426332	137.914	0.612315
1017	chr22	34426832	38565493	40.7963	-1.14912
1017	chr22	38565993	39268243	113.602	0.346544
1017	chr22	39268743	40425587	91.8914	-0.148803
1017	chr22	40426087	41460005	109.337	0.303884
1017	chr22	41460505	43192998	67.0196	-0.545231
1017	chr22	43193498	43243669	90.3406	-0.0613479
1017	chr22	43253081	43414028	123.691	0.491079
1017	chr22	43414528	51237548	43.8408	-1.15128
1017	chrX	60500	12817602	74.5625	-0.295206
1017	chrX	12827293	12924155	127.166	0.474393
1017	chrX	12924655	41586497	74.1823	-0.378427
1017	chrX	41586497	47991929	115.269	0.175634
1017	chrX	47992429	48242856	117.877	-0.705161
1017	chrX	48243356	52546088	119.036	0.0712282
1017	chrX	52546588	52894027	118.95	-0.338382
1017	chrX	52895501	76819138	100.262	-0.0184223
1017	chrX	76819197	76826441	96.2191	0.297065
1017	chrX	76826443	76832652	106.668	-0.15476
1017	chrX	76832656	76865318	97.1723	0.319891
1017	chrX	76865318	91065655	97.0662	0.105027
1017	chrX	91066155	91134317	150.5	-0.410469
1017	chrX	91137825	102962565	103.473	0.0330803
1017	chrX	102967187	103158853	68.904	-0.452485
1017	chrX	103159353	103349910	140.954	0.155913
1017	chrX	103358810	120009261	72.561	-0.42818
1017	chrX	120012557	120119045	119.516	0.730806
1017	chrX	120119545	155002992	79.7811	-0.402423
1017	chrX	155003492	155257641	158.816	0.907253
1017	chrY	10500	2654576	67.5272	0.395282
1017	chrY	2656174	28783629	7.62293	-4.03419
1017	chrY	58968156	59360647	135.118	1.28502
1010	chr1	12080	762565	107.893	0.0960058
1010	chr1	763065	17198569	80.15	-0.439306
1010	chr1	17199069	17298275	103.53	-0.0335351
1010	chr1	17298749	29529845	71.2284	-0.466999
1010	chr1	29533100	33944307	109.998	0.243546
1010	chr1	33944807	35642900	99.1676	-0.011452
1010	chr1	35643400	36201576	113.655	0.230053
1010	chr1	36202076	36752563	96.8161	-0.0312361
1010	chr1	36752572	36941254	122.393	0.265865
1010	chr1	36945022	37940446	72.5037	-0.273185
1010	chr1	37940946	47157602	113.252	0.166894
1010	chr1	47162132	47649113	109.207	-0.271512
1010	chr1	47649613	108921551	94.4325	0.0393072
1010	chr1	108922088	110199397	124.558	0.217512
1010	chr1	110199397	120461224	103.634	0.0662726
1010	chr1	120461988	121310744	149.057	0.232845
1010	chr1	142542801	143464865	36.4187	-0.677963
1010	chr1	143465365	148806303	228.908	0.684712
1010	chr1	148806303	149450435	121.014	-0.445703
1010	chr1	149450935	152086595	158.38	0.608148
1010	chr1	152087095	152328908	289.039	-0.429876
1010	chr1	152328908	152815447	147.561	-0.00732995
1010	chr1	152815947	155584106	162.14	0.631214
1010	chr1	155584422	155642590	174.808	0.0934711
1010	chr1	155644701	196645200	137.204	0.471038
1010	chr1	196646598	197069780	131.487	-0.0247947
1010	chr1	197069780	207652655	118.623	0.253588
1010	chr1	207653232	207925003	118.248	-0.30558
1010	chr1	207925503	210003554	107.025	0.235734
1010	chr1	210004128	214454120	93.8186	0.0231638
1010	chr1	214454620	248111633	136.736	0.495685
1010	chr1	248112133	248525982	182.157	-0.178924
1010	chr1	248526482	249231246	198.055	0.604441
1010	chr2	10500	73674562	99.7602	0.101858
1010	chr2	73675062	73679811	117.029	-0.878207
1010	chr2	73679811	79252569	112.562	0.136309
1010	chr2	79253069	79422342	76.4641	-0.520793
1010	chr2	79422842	89184394	105.947	0.104947
1010	chr2	89184894	92267022	105.363	-0.587975
1010	chr2	95326671	98154872	116.667	0.0759217
1010	chr2	98156523	98156917	0	-25.3363
1010	chr2	98158429	131096204	109.526	0.0905429
1010	chr2	131096704	131355566	139.707	0.253995
1010	chr2	131356125	131803175	113.074	-0.129046
1010	chr2	131803641	131904380	100.812	0.221797
1010	chr2	131904880	133173963	123.042	-0.286009
1010	chr2	133174463	152438096	87.2684	-0.0280221
1010	chr2	152438972	152465056	130.919	0.358038
1010	chr2	152466318	162356851	97.4047	0.0383512
1010	chr2	162357351	162820829	96.5615	-0.331217
1010	chr2	162821528	165946065	92.7458	-0.0201525
1010	chr2	165946565	166246200	101.402	-0.40823
1010	chr2	166246200	166847968	100.339	-0.0511747
1010	chr2	166847968	167313648	96.6064	-0.349528
1010	chr2	167318843	191175478	98.5484	-0.0333489
1010	chr2	191175483	191922269	108.649	0.244727
1010	chr2	191922729	207988461	94.8642	0.0279109
1010	chr2	207988461	208866179	104.504	0.240448
1010	chr2	208866179	216298083	88.8302	-0.0241892
1010	chr2	216298083	219288592	109.708	0.257644
1010	chr2	219288974	219724253	105.531	0.0168459
1010	chr2	219724753	219758152	146.995	0.562823
1010	chr2	219758652	219903841	103.766	-0.0399217
1010	chr2	219905100	227728857	113.909	0.205694
1010	chr2	227729357	231112722	85.1247	-0.0626655
1010	chr2	231113496	231280478	103.05	-0.285699
1010	chr2	231280978	234474205	108.414	0.134677
1010	chr2	234474705	234656533	120.274	-0.716539
1010	chr2	234663149	235540065	103.281	0.0335255
1010	chr2	235540065	243061217	69.9816	-0.465365
1010	chr2	243064405	243188873	92.1934	0.233575
1010	chr3	60500	11888146	101.847	0.128127
1010	chr3	11888646	12045420	57.7124	-0.582887
1010	chr3	12045920	38564762	95.9822	0.0669523
1010	chr3	38565348	38991549	82.6654	-0.341355
1010	chr3	38991572	39231089	124.886	0.262242
1010	chr3	39231589	42577160	93.3509	-0.0159132
1010	chr3	42577461	42729807	113.299	0.265495
1010	chr3	42729945	50264937	106.679	0.016609
1010	chr3	50273771	50402428	131.321	0.237563
1010	chr3	50402497	58641569	97.1888	-0.0394981
1010	chr3	58642069	61385276	48.8369	-0.282284
1010	chr3	61385276	62452300	100.503	0.236532
1010	chr3	62452856	63823788	76.4949	-0.121905
1010	chr3	63824051	67048836	103.846	0.203459
1010	chr3	67049292	109018723	87.8814	-0.00427709
1010	chr3	109019223	109052777	81.7726	-0.559006
1010	chr3	109052780	133928757	99.9878	0.059754
1010	chr3	133930356	134090378	110.503	0.478105
1010	chr3	134093923	138663919	88.2091	-0.0262147
1010	chr3	138664419	152880730	66.427	-0.534916
1010	chr3	152880760	154858152	84.6392	-0.0285066
1010	chr3	154859751	155286211	82.0934	-0.273751
1010	chr3	155286711	183750868	90.4503	0.0497797
1010	chr3	183752919	183852608	88.545	-0.265551
1010	chr3	183853108	193232790	104.269	0.111538
1010	chr3	193233290	195505485	134.738	0.343169
1010	chr3	195505637	195515736	529.834	-0.0266937
1010	chr3	195515736	197955212	147.628	0.55764
1010	chr4	13322	9156709	71.6975	-0.517823
1010	chr4	9157209	9370054	380.933	0.122447
1010	chr4	9370054	49632814	60.5055	-0.577729
1010	chr4	52660617	66189995	89.9584	-0.0139051
1010	chr4	66197541	69179295	65.4312	-0.404143
1010	chr4	69179795	69433600	70.3853	0.000773409
1010	chr4	69433707	151850227	75.6243	-0.300462
1010	chr4	151850727	155525559	122.274	0.376632
1010	chr4	155525922	191025802	68.2066	-0.397211
1010	chr5	10500	1201168	117.354	0.112341
1010	chr5	1201668	1271431	93.0739	-0.355493
1010	chr5	1272299	43038985	89.7951	-0.0262336
1010	chr5	43039485	43138673	118.781	0.612979
1010	chr5	43139173	89910143	102.501	0.105677
1010	chr5	89910452	90159743	94.2907	-0.278344
1010	chr5	90160243	113698972	90.0315	0.0537681
1010	chr5	113699554	114499486	63.6658	-0.372021
1010	chr5	114505237	140165300	100.451	0.0856661
1010	chr5	140165800	140264293	165.536	-0.317533
1010	chr5	140264793	158753800	109.125	0.0852553
1010	chr5	158754300	161580406	60.5821	-0.609539
1010	chr5	161580906	180377243	105.49	0.101657
1010	chr5	180377248	180582666	95.255	-4.16714
1010	chr5	180582709	180769121	116.519	0.316028
1010	chr5	180769621	180899428	97.7862	-0.340617
1010	chr6	60500	367484	123.31	0.0991567
1010	chr6	367984	13052936	65.976	-0.482136
1010	chr6	13053436	22147479	98.2137	0.220354
1010	chr6	22147979	28478716	113.978	0.0165898
1010	chr6	28483250	38544799	77.8419	0.549423
1010	chr6	38545299	52550919	104.237	0.0774282
1010	chr6	52551419	52764895	120.906	-0.702397
1010	chr6	52767232	131520771	92.9452	0.0119701
1010	chr6	131521271	135839935	116.423	0.22362
1010	chr6	135840435	151186427	66.0101	-0.519482
1010	chr6	151186927	152472882	98.4843	0.249191
1010	chr6	152473062	154726853	100.962	-0.00148183
1010	chr6	154727353	171055067	69.3342	-0.526064
1010	chr7	13744	1626317	120.059	0.250739
1010	chr7	1626817	38370413	100.657	0.0823032
1010	chr7	38370913	38407610	113.34	-0.70501
1010	chr7	38408110	55640012	98.506	0.0703382
1010	chr7	55640512	65305517	85.6175	-0.453659
1010	chr7	65306017	72470388	97.2659	0.0213915
1010	chr7	72470799	77200557	124.006	0.220307
1010	chr7	77210677	80373668	86.5842	0.000824356
1010	chr7	80374168	89866368	75.04	-0.371211
1010	chr7	89867301	92252144	101.035	0.0101034
1010	chr7	92252155	100624959	142.574	0.382669
1010	chr7	100633696	100636333	197.823	-0.386607
1010	chr7	100636402	100675127	415.522	0.435349
1010	chr7	100675128	100686135	202.676	-1.19985
1010	chr7	100686135	128843470	136.082	0.477711
1010	chr7	128845010	128851070	127.881	-0.123155
1010	chr7	128851172	134215490	125.133	0.520367
1010	chr7	134215520	134264278	180.564	0.0300997
1010	chr7	134264283	143573811	139.377	0.445582
1010	chr7	143574311	143880076	135.28	-0.0763014
1010	chr7	143880576	157233481	151.14	0.532238
1010	chr7	157233981	158415739	90.8835	0.0424782
1010	chr7	158424280	159128163	127.359	0.546312
1010	chr8	14084	17270851	61.0871	-0.644364
1010	chr8	17271351	17532162	107.785	0.139554
1010	chr8	17532662	17827264	72.1113	-0.5113
1010	chr8	17829828	61429197	97.724	0.0617112
1010	chr8	61429697	146303522	195	0.908583
1010	chr9	12193	312276	102.65	-0.000636094
1010	chr9	312276	22607426	60.0433	-0.581329
1010	chr9	22607426	32629594	81.8335	0.0370589
1010	chr9	32630094	32635291	149.506	-0.627146
1010	chr9	32635291	33523967	112.593	0.172055
1010	chr9	33524467	33794167	107.733	-0.471334
1010	chr9	33794667	34722728	114.528	0.134061
1010	chr9	34723228	34970777	126.164	-0.452602
1010	chr9	34971277	35147153	122.43	0.234399
1010	chr9	35147653	38414187	99.434	0.114437
1010	chr9	38423907	38620396	109.034	-0.534274
1010	chr9	38621109	84527928	97.4354	0.0767445
1010	chr9	84528428	85605435	126.819	-0.393012
1010	chr9	85607682	90342734	102.764	0.0842254
1010	chr9	90342854	90584869	108.14	-0.270962
1010	chr9	90585439	97059077	106.982	0.121664
1010	chr9	97061655	97090908	114.26	-0.419914
1010	chr9	97091408	107265949	96.9089	0.0585208
1010	chr9	107266449	107485230	110.813	-0.542302
1010	chr9	107485730	108275274	95.6607	0.166302
1010	chr9	108275843	108949803	70.5545	-0.30924
1010	chr9	108949803	138684076	106.712	0.140544
1010	chr9	138684576	140728261	135.393	0.266703
1010	chr9	140728761	141152931	104.228	-0.00777102
1010	chr10	60500	1406352	106.671	0.157813
1010	chr10	1406852	3109229	36.9687	-0.313083
1010	chr10	3109729	4889485	105.73	0.278476
1010	chr10	4889636	5415884	101.333	-0.37267
1010	chr10	5415884	36811306	96.5155	0.0811413
1010	chr10	36811806	43289399	94.1037	-0.371888
1010	chr10	43291953	51214749	105.894	0.107701
1010	chr10	51216265	52384974	121.85	0.201104
1010	chr10	52385474	63212808	86.1237	0.0248611
1010	chr10	63213308	63660875	57.7333	-0.533739
1010	chr10	63661375	63852789	94.8931	0.057062
1010	chr10	63853289	112595636	67.7289	-0.502878
1010	chr10	112595636	119030042	94.5759	0.0201261
1010	chr10	119036670	127522531	134.829	0.447469
1010	chr10	127524644	134144021	92.3593	-0.152353
1010	chr10	134144714	134351728	132.079	0.406765
1010	chr10	134352228	135053829	88.9405	-0.105736
1010	chr10	135060984	135232454	121.92	0.306675
1010	chr10	135232954	135516032	98.0412	-0.292685
1010	chr11	60500	1016265	141.506	0.342945
1010	chr11	1016267	1281973	149.754	-0.232122
1010	chr11	1282543	4185675	120.269	0.233401
1010	chr11	4186175	6221146	90.2146	-0.323442
1010	chr11	6221146	6622256	118.661	0.108441
1010	chr11	6622257	6704601	137.934	0.289224
1010	chr11	6705101	7109768	93.7712	-0.296816
1010	chr11	7110268	7749832	100.027	0.0218938
1010	chr11	7750009	7981454	94.1723	-0.311126
1010	chr11	7981454	12264075	101.089	0.136775
1010	chr11	12264132	56948840	66.1936	-0.578802
1010	chr11	56949340	60658294	98.806	-0.0559949
1010	chr11	60658643	62287263	116.788	0.216998
1010	chr11	62287263	62299614	227.918	-0.549413
1010	chr11	62299618	62677328	133.407	0.296698
1010	chr11	62677333	63255806	81.1091	-0.347498
1010	chr11	63256306	64901321	126.269	0.26915
1010	chr11	64901821	65233813	80.1842	-0.367131
1010	chr11	65234313	65272409	106.417	0.222542
1010	chr11	65272409	134946016	69.9069	-0.507865
1010	chr12	67908	9452116	146.782	0.532418
1010	chr12	9453745	9583280	238.11	-0.187391
1010	chr12	9584909	10559673	125.324	0.389526
1010	chr12	10560173	10659942	144.978	-0.0519145
1010	chr12	10660442	11002061	133.756	0.430762
1010	chr12	11002561	11675717	155.501	-0.263275
1010	chr12	11675717	14577097	137.043	0.535714
1010	chr12	14577097	19591971	85.4986	-0.0786189
1010	chr12	19592471	20788055	84.9593	0.202784
1010	chr12	20789978	22646275	88.8405	-0.27067
1010	chr12	22655635	31243080	96.4985	0.101037
1010	chr12	31244708	31256880	177.453	-0.81642
1010	chr12	31264658	31652657	106.313	-0.0396211
1010	chr12	31653236	32861197	98.1244	0.329999
1010	chr12	32863861	34431528	99.1312	-0.0199378
1010	chr12	37857194	40869542	117.354	0.265674
1010	chr12	40872867	40885045	234.414	-0.857169
1010	chr12	40887762	43762572	102.285	0.102852
1010	chr12	43763072	44125625	91.5054	-0.26521
1010	chr12	44130216	50745488	124.973	0.320592
1010	chr12	50745488	50747236	202.253	-1.21446
1010	chr12	50747286	52841243	109.662	0.124526
1010	chr12	52841243	52886775	161.055	-0.600716
1010	chr12	52886894	53432292	108.122	0.04018
1010	chr12	53433094	54852244	117.284	0.234314
1010	chr12	54852744	57105831	109.929	0.0759024
1010	chr12	57106331	57112709	144.613	-0.357959
1010	chr12	57112709	75601247	102.044	0.0774718
1010	chr12	75601289	128751472	69.1703	-0.464443
1010	chr12	128751972	131686749	99.5729	0.00741405
1010	chr12	131687249	133682400	122.683	0.303542
1010	chr12	133682405	133841395	95.716	-0.0526062
1010	chr13	19020500	48923758	66.6609	-0.543688
1010	chr13	48923763	48930135	54.5067	0.223583
1010	chr13	48930305	115109378	68.0817	-0.410572
1010	chr14	19057400	19377038	12.2124	-0.971908
1010	chr14	19377538	20012932	172.736	0.16883
1010	chr14	20014517	20712029	117.333	-0.367424
1010	chr14	20712529	20922912	104.695	0.0444596
1010	chr14	20923773	20943551	126.358	0.44728
1010	chr14	20944487	21424492	85.7034	-0.120762
1010	chr14	21424992	21571400	144.853	0.529126
1010	chr14	21571900	22005181	109.518	0.0251091
1010	chr14	22005681	22167436	83.2492	-0.429804
1010	chr14	22167936	22520109	84.4023	-0.0326406
1010	chr14	22520609	23816119	114.456	0.294686
1010	chr14	23816322	60978043	102.162	0.0609236
1010	chr14	60978543	62261789	116.161	0.21839
1010	chr14	62262289	70634907	99.3795	0.104666
1010	chr14	70634907	70714381	112.396	-0.543043
1010	chr14	70714881	70883750	64.6114	0.1325
1010	chr14	70884250	70991287	110.297	-0.378895
1010	chr14	70991292	95557758	98.9741	0.0943857
1010	chr14	95560117	96010550	110.613	0.22397
1010	chr14	96011050	101193524	94.8735	0.0608874
1010	chr14	101194697	102196225	86.6354	-0.27593
1010	chr14	102196725	104618911	110.34	0.197397
1010	chr14	104624055	105071093	75.3365	-0.32947
1010	chr14	105071593	105407971	125.197	0.23773
1010	chr14	105408110	105419610	177.678	-1.14011
1010	chr14	105419680	106053618	122.915	0.204788
1010	chr14	106053840	107283148	98.3006	-0.805093
1010	chr15	20044632	62315792	105.291	0.0212975
1010	chr15	62315943	62534285	88.2485	0.249876
1010	chr15	62534785	62596286	110.705	-0.473953
1010	chr15	62596786	72879720	100.759	0.140052
1010	chr15	72880220	72934369	118.036	-0.632155
1010	chr15	72934607	74323630	109.041	0.0974556
1010	chr15	74324828	82634572	73.366	-0.477413
1010	chr15	82635072	83213552	59.515	0.0777143
1010	chr15	83215146	95273111	72.0476	-0.432532
1010	chr15	95273111	102519089	124.168	-0.0286438
1010	chr16	62276	74341	153.148	0.767509
1010	chr16	74841	7637404	80.528	-0.449649
1010	chr16	7645380	10625922	88.1368	0.0307801
1010	chr16	10625927	16489001	115.712	0.206809
1010	chr16	16489501	19896627	107.815	0.131364
1010	chr16	19897127	20672515	91.2363	-0.391939
1010	chr16	20673015	21397264	97.3839	-0.064553
1010	chr16	21401598	21530548	302.039	0.539226
1010	chr16	21531048	21844210	121.885	-0.0027994
1010	chr16	21844710	21943451	357.253	0.491226
1010	chr16	21943951	22441355	98.3135	-0.0030016
1010	chr16	22444058	22584738	283.319	0.417412
1010	chr16	22587812	24580451	94.8686	0.00704628
1010	chr16	24580455	24800062	97.5059	0.4887
1010	chr16	24800562	28074491	92.8063	0.027374
1010	chr16	28074581	28600535	142.684	0.279762
1010	chr16	28601307	28634498	119.313	-0.31213
1010	chr16	28634998	28878219	162.714	0.285898
1010	chr16	28878224	29376177	127.754	0.0446209
1010	chr16	29376177	30483642	171.222	0.315214
1010	chr16	30484142	30531290	101.49	-0.156725
1010	chr16	30532735	31202802	142.417	0.288911
1010	chr16	31212750	33500301	123.918	-0.0281989
1010	chr16	33500495	70918114	72.3416	-0.505169
1010	chr16	70923400	71208917	89.3825	-0.0505233
1010	chr16	71209417	90162570	70.5416	-0.515957
1010	chr16	90172676	90288884	101.749	0.282709
1010	chr17	6003	2929443	103.502	0.103979
1010	chr17	2929623	3526839	85.8656	-0.481778
1010	chr17	3527342	5033134	105.587	0.00235681
1010	chr17	5033634	5086743	116.24	-0.719959
1010	chr17	5086748	7724710	110.132	0.0688
1010	chr17	7726691	8158546	126.823	0.256889
1010	chr17	8158546	10205161	93.7567	-0.0272271
1010	chr17	10205167	29636811	80.5931	-0.427178
1010	chr17	29636811	29650051	95.0329	-0.0695769
1010	chr17	29650051	34490798	68.2417	-0.580962
1010	chr17	34493284	34806302	180.335	0.179501
1010	chr17	34806302	36233989	66.4882	-0.473581
1010	chr17	36234489	36397636	292.361	0.257079
1010	chr17	36398136	44364335	82.9524	-0.363578
1010	chr17	44372968	44751997	71.8861	0.158851
1010	chr17	44752497	53488852	82.5095	-0.300185
1010	chr17	53491390	62121378	115.897	0.173285
1010	chr17	62121380	79374713	120.153	0.264889
1010	chr17	79380682	79504144	127.383	0.0530427
1010	chr17	79507844	81187167	138.701	0.379535
1010	chr18	10500	20341316	95.5309	-0.0101244
1010	chr18	20341316	21714204	105.023	0.224187
1010	chr18	21723098	61304376	97.1379	0.0772143
1010	chr18	61304876	61377682	153.558	-0.285623
1010	chr18	61378517	66503481	97.0814	0.35521
1010	chr18	66503981	74962016	89.4636	0.030053
1010	chr18	74962516	76751449	36.1119	-0.459769
1010	chr18	76751949	78016748	103.945	0.12175
1010	chr19	60571	205252	140.641	0.365552
1010	chr19	205752	4905141	77.812	-0.406187
1010	chr19	4905385	4919351	70.9011	0.0598654
1010	chr19	4919596	6312283	78.2839	-0.467857
1010	chr19	6312283	7796316	119.614	0.188125
1010	chr19	7796398	7833921	104.695	-0.383024
1010	chr19	7834421	8807066	122.258	0.22222
1010	chr19	8807566	10169809	104.352	-0.279949
1010	chr19	10170309	11724698	125.526	0.209956
1010	chr19	11725198	12639529	114.918	-0.497437
1010	chr19	12640029	13396202	126.918	0.24502
1010	chr19	13397133	13709941	69.6736	-0.271757
1010	chr19	13710441	14693368	125.209	0.240792
1010	chr19	14693868	15198946	85.3616	-0.435906
1010	chr19	15199446	15648310	124.704	0.24446
1010	chr19	15648310	16130021	115.851	-0.459264
1010	chr19	16130521	16791481	115.625	0.225786
1010	chr19	16791490	16919043	91.9428	-0.180988
1010	chr19	16923533	17013584	112	0.23528
1010	chr19	17013586	19897570	118.997	0.172836
1010	chr19	19905331	24364012	103.059	-0.695858
1010	chr19	28263182	36672811	112.532	0.093482
1010	chr19	36673311	38376767	88.4762	-0.348438
1010	chr19	38376767	40030725	119.656	0.145058
1010	chr19	40031225	40275400	86.5893	-0.351163
1010	chr19	40276217	40353543	120.826	0.403013
1010	chr19	40354043	40589232	133.964	-0.255301
1010	chr19	40590457	41349199	123.676	0.241364
1010	chr19	41349699	41628784	121.343	-0.336767
1010	chr19	41628789	42092253	119.319	0.18645
1010	chr19	42092713	42313051	107.213	-0.724749
1010	chr19	42313867	42473070	115.753	0.238292
1010	chr19	42473598	42510284	110.062	-0.271717
1010	chr19	42510686	43023430	133.124	0.212605
1010	chr19	43025357	43910109	126.242	-0.800819
1010	chr19	43910609	44334966	118.114	0.255126
1010	chr19	44335466	45029304	107.839	-0.388893
1010	chr19	45033391	48284588	121.081	0.221547
1010	chr19	48284590	48603188	78.5643	-0.270428
1010	chr19	48607771	50452655	126.926	0.274406
1010	chr19	50453155	50475946	144.62	-0.537466
1010	chr19	50476282	51627691	110.92	0.143951
1010	chr19	51628191	51831051	103.109	-0.293156
1010	chr19	51831083	51893804	122.066	0.280316
1010	chr19	51894304	54584635	104.908	-0.389849
1010	chr19	54590332	54711428	122.456	0.333982
1010	chr19	54720905	54881981	109.382	-0.655618
1010	chr19	54882481	55008865	139.608	0.234152
1010	chr19	55009365	55560139	98.2537	-0.473137
1010	chr19	55568017	55708344	120.61	0.281047
1010	chr19	55708369	55718319	117.259	-0.505854
1010	chr19	55718399	56218448	130.204	0.351044
1010	chr19	56218948	58500188	105.097	-0.303968
1010	chr19	58500688	58629793	116.007	0.0460271
1010	chr19	58639136	59110799	82.2923	-0.454368
1010	chr20	68259	1538526	103.735	0.140958
1010	chr20	1546679	1905615	101.213	-0.391454
1010	chr20	1908379	21494375	97.6846	0.0798159
1010	chr20	21494396	29978338	78.3008	-0.565219
1010	chr20	29978838	34256927	106.341	0.151144
1010	chr20	34257427	34322977	67.4575	-0.300919
1010	chr20	34324424	37464898	101.628	0.137292
1010	chr20	37465398	48097935	68.73	-0.478757
1010	chr20	48098435	57617875	108.241	0.221683
1010	chr20	57618375	60504892	84.2942	-0.155025
1010	chr20	60507898	61869358	122.686	0.226261
1010	chr20	61869477	62129110	97.8492	-0.124966
1010	chr20	62129610	62959343	132.438	0.291025
1010	chr21	9411693	45773822	89.9225	-0.0607798
1010	chr21	45773837	46130751	110.272	-0.435338
1010	chr21	46131251	48111049	101.445	0.0179743
1010	chr22	16050500	18656710	69.8682	-0.629263
1010	chr22	18659452	18871040	122.292	0.0916756
1010	chr22	18873820	21470904	74.4967	-0.492017
1010	chr22	21471404	21742338	98.0899	0.156231
1010	chr22	21742338	42896795	70.1535	-0.488079
1010	chr22	42897565	42954455	176.684	0.179204
1010	chr22	42956188	51237548	75.8631	-0.452549
1010	chrX	60500	16170842	96.0924	-0.0467592
1010	chrX	16170849	44817820	75.8097	-0.400857
1010	chrX	44817881	49176260	106.311	-0.0955866
1010	chrX	49179569	49366255	345.398	0.369692
1010	chrX	49368231	52238418	100.624	-0.274544
1010	chrX	52238918	52546088	103.845	0.479796
1010	chrX	52546588	71380129	89.8794	-0.263415
1010	chrX	71380629	71571814	124.62	0.254431
1010	chrX	71572314	73068912	100.083	-0.233781
1010	chrX	73068912	73072594	131.62	0.426981
1010	chrX	73072595	76818850	79.547	-0.37498
1010	chrX	76818850	76826865	95.1339	0.155111
1010	chrX	76826869	76831802	104.53	-0.322922
1010	chrX	76831804	76841241	84.9687	0.39998
1010	chrX	76841412	122761788	82.1949	-0.286088
1010	chrX	122765479	123615885	132.701	0.275518
1010	chrX	123620985	153186335	89.0693	-0.29354
1010	chrX	153186401	155257641	114.39	-0.060924
1010	chrY	10500	2654576	79.3981	0.516148
1010	chrY	2656174	28451378	6.36954	-4.1604
1010	chrY	28452499	59360647	76.0507	0.289047
1013	chr1	12080	2488157	119.108	0.305112
1013	chr1	2489061	12815750	87.8581	0.127757
1013	chr1	12819206	12942340	108.53	-0.32467
1013	chr1	12942900	29610534	92.0859	0.11284
1013	chr1	29611116	31185850	65.3583	-0.256405
1013	chr1	31186350	47183829	86.4184	0.0899115
1013	chr1	47184329	47653128	84.1439	-0.424769
1013	chr1	47655341	52398376	70.4452	-0.0190873
1013	chr1	52398876	143464865	65.0305	-0.260849
1013	chr1	143465365	144224245	206.11	0.761338
1013	chr1	144274981	145312030	174.213	-0.0489074
1013	chr1	145312558	146464485	140.367	0.399372
1013	chr1	146465829	147416303	82.8325	-0.0448732
1013	chr1	147425589	152079283	116.911	0.314167
1013	chr1	152079783	153506517	110.041	-0.484567
1013	chr1	153507017	156954308	102.663	0.247353
1013	chr1	156955843	201177685	80.5493	0.000856587
1013	chr1	201177685	201181058	209.439	-0.567639
1013	chr1	201181058	207627222	93.3372	0.202912
1013	chr1	207627722	207940586	92.8992	-0.25153
1013	chr1	207940954	208071033	80.3396	0.387649
1013	chr1	208072268	223724502	65.2443	-0.22904
1013	chr1	223728472	223742841	70.7481	0.970248
1013	chr1	223797876	228405025	69.9641	-0.17707
1013	chr1	228406948	249119086	68.1489	-0.294041
1013	chr1	249120365	249150251	100.656	0.365626
1013	chr1	249150446	249231246	74.8895	-0.220261
1013	chr2	10500	20871146	93.7565	0.289803
1013	chr2	20871149	23729435	76.564	-0.00295098
1013	chr2	23729935	73674562	92.279	0.276806
1013	chr2	73675062	73679532	111.206	-0.700516
1013	chr2	73679532	79253356	99.5452	0.250973
1013	chr2	79253727	79386006	73.33	-0.376447
1013	chr2	79386450	89160554	97.189	0.275429
1013	chr2	89160705	90273181	92.4204	-0.560084
1013	chr2	90273681	243188873	82.9947	0.0253004
1013	chr3	60500	193335667	73.8276	-0.082327
1013	chr3	193336598	195505911	102.198	0.261434
1013	chr3	195505911	195514045	305.086	-0.793325
1013	chr3	195514045	197955212	96.2347	0.185866
1013	chr4	13322	155958	106.414	-1.13829
1013	chr4	156458	2010767	177.964	0.944153
1013	chr4	2011267	9157343	74.9069	-0.116464
1013	chr4	9212350	9370054	500.431	0.806835
1013	chr4	9370054	190989141	61.6268	-0.284767
1013	chr4	190989141	191025802	116.61	0.483145
1013	chr5	10500	45907753	90.8217	0.226541
1013	chr5	49555074	68875701	64.9655	-0.180147
1013	chr5	68878138	70530299	170.382	0.909997
1013	chr5	70530799	125695451	60.8668	-0.272002
1013	chr5	125695951	180747042	72.9706	-0.192549
1013	chr5	180747542	180899428	101.519	0.607996
1013	chr6	60500	45909497	80.091	0.27838
1013	chr6	45916916	52550919	74.3228	-0.0482681
1013	chr6	52551419	158013497	60.9757	-0.329467
1013	chr6	158013997	159134962	74.7967	-0.0128552
1013	chr6	159139045	171055067	65.5408	-0.407382
1013	chr7	13744	6865750	106.348	0.277115
1013	chr7	6865796	64973265	71.6608	-0.122729
1013	chr7	64973765	77210855	105.538	0.288997
1013	chr7	77212807	92252144	73.0036	-0.0751915
1013	chr7	92252155	92455081	90.4958	0.297582
1013	chr7	92455081	99168981	82.7092	0.058047
1013	chr7	99169093	99474786	91.054	-0.266643
1013	chr7	99475286	100675127	126.211	0.20064
1013	chr7	100675128	100686135	138.897	-1.4799
1013	chr7	100686135	102582902	113.032	0.31047
1013	chr7	102584624	141450150	78.6045	0.0410515
1013	chr7	141450154	142920133	84.6669	-0.301371
1013	chr7	142920633	143573477	100.258	0.167521
1013	chr7	143573489	143880076	77.5679	-0.600766
1013	chr7	143880576	159128163	92.0139	0.111844
1013	chr8	14084	152904	74.5323	0.394595
1013	chr8	163375	32103346	53.8832	-0.575483
1013	chr8	32103346	39463232	91.0476	0.279179
1013	chr8	39463783	39682420	79.9563	-0.145431
1013	chr8	39691419	43147782	89.6843	0.272927
1013	chr8	43147831	43398986	64.9424	-0.476166
1013	chr8	47458041	93004176	99.295	0.103824
1013	chr8	93006867	143867988	92.7562	0.31661
1013	chr8	143868488	144240453	106.367	0.0513071
1013	chr8	144241005	146303522	148.061	0.613129
1013	chr9	12193	35562	130.808	0.713776
1013	chr9	36062	40784819	66.4416	-0.209314
1013	chr9	40785319	43125676	74.7995	0.2124
1013	chr9	43129461	141152931	73.8723	-0.150192
1013	chr10	60500	46148516	61.9632	-0.318864
1013	chr10	46149016	49379216	79.4877	-0.0494578
1013	chr10	49380943	51214749	60.835	-0.430169
1013	chr10	51216265	51345273	89.636	0.476246
1013	chr10	51345773	60936063	60.8555	-0.292914
1013	chr10	60936563	73439258	75.5162	0.000998224
1013	chr10	73442149	81146299	90.5382	0.210256
1013	chr10	81153866	88123872	75.4618	0.0157987
1013	chr10	88125997	96367866	100.31	0.31636
1013	chr10	96368366	96827533	86.6502	-0.44673
1013	chr10	96828309	105792165	93.4733	0.253118
1013	chr10	105792329	106210048	81.4566	0.0283867
1013	chr10	106214132	111624345	45.218	-0.254355
1013	chr10	111624845	124320396	79.0662	0.0423858
1013	chr10	124325350	124708210	93.7177	-0.292601
1013	chr10	124708217	129877993	79.7448	0.0185778
1013	chr10	129881010	133747464	70.8172	-0.46005
1013	chr10	133747964	135516032	98.788	0.188742
1013	chr11	60500	1016490	101.155	0.110757
1013	chr11	1016490	6591649	81.2866	-0.279734
1013	chr11	6591649	48237750	76.5651	-0.0436715
1013	chr11	48238250	56948840	71.0331	-0.562806
1013	chr11	56949340	57685660	90.3852	0.136371
1013	chr11	57686160	58891917	74.9278	-0.286269
1013	chr11	58891917	58980484	91.9925	0.154793
1013	chr11	58980984	59283320	84.9035	-0.299949
1013	chr11	59283820	62287263	88.0715	0.0956197
1013	chr11	62287263	62299840	144.316	-0.912564
1013	chr11	62299840	62343087	112.49	0.0875166
1013	chr11	62343087	62676656	107.665	0.314874
1013	chr11	62677156	63276567	74.8698	-0.208984
1013	chr11	63277154	71212648	105.266	0.289964
1013	chr11	71213148	123471323	84.2084	0.0908588
1013	chr11	123474088	124493378	78.7942	-0.293433
1013	chr11	124494818	134946016	83.2227	0.020503
1013	chr12	67908	9452116	92.0447	0.136312
1013	chr12	9453745	9717937	116.076	-1.49493
1013	chr12	9725929	10568355	73.9907	-0.03396
1013	chr12	10569193	10659692	76.349	-0.692883
1013	chr12	10659692	11002061	75.7601	-0.0702708
1013	chr12	11002561	11675717	92.5417	-0.710289
1013	chr12	11675717	13207975	87.169	0.21681
1013	chr12	13208475	31239215	75.0092	-0.00922513
1013	chr12	31240856	31435032	99.5163	-0.436334
1013	chr12	31435532	52840514	85.7763	0.0587539
1013	chr12	52841014	52908084	128.336	-0.645437
1013	chr12	52908584	53422063	87.6961	0.0330023
1013	chr12	53427462	55233269	95.4404	0.241535
1013	chr12	55233769	56075768	78.3268	-0.312185
1013	chr12	56075768	133841395	85.6467	0.116555
1013	chr13	19020500	20208147	66.4221	-0.479113
1013	chr13	20216334	111996553	77.8194	0.0574326
1013	chr13	111997053	113140602	56.9188	-0.357254
1013	chr13	113143830	115109378	94.7548	0.209908
1013	chr14	19057400	107283148	87.2134	0.0981252
1013	chr15	20044632	28565975	78.4916	-0.375173
1013	chr15	28566475	30665418	92.2955	-0.145433
1013	chr15	30669164	30900334	108.297	0.237241
1013	chr15	30900419	32685252	75.2957	-0.290985
1013	chr15	32685252	82634572	71.707	-0.173412
1013	chr15	82635072	83208111	68.0353	0.523028
1013	chr15	83208829	84838504	63.7307	-0.304553
1013	chr15	84839004	86527073	78.8684	0.0337755
1013	chr15	86527073	90189333	69.8139	-0.258795
1013	chr15	90190055	93339789	79.6549	-0.0224341
1013	chr15	93340289	93440899	86.6719	0.354316
1013	chr15	93440899	93450985	84.7877	-0.234522
1013	chr15	93450985	93515159	93.7766	0.263465
1013	chr15	93515492	102495603	84.1002	-0.205531
1013	chr15	102495775	102519089	107.303	0.401544
1013	chr16	62276	4947787	111.447	0.264346
1013	chr16	4948825	15044759	81.1978	0.0728208
1013	chr16	15045414	15122859	113.377	-0.645317
1013	chr16	15123799	16486009	99.5185	0.286743
1013	chr16	16486009	18413595	74.3042	-0.0530808
1013	chr16	18413595	19895917	95.5804	0.203131
1013	chr16	19896417	20811799	79.2398	-0.303937
1013	chr16	20812471	21397051	80.6042	-0.00604068
1013	chr16	21397051	21927270	226.441	0.469172
1013	chr16	21927770	22441355	82.9378	0.0460387
1013	chr16	22444058	22580656	274.932	0.579132
1013	chr16	22584557	28073862	76.9482	0.0155356
1013	chr16	28074362	31580798	146.823	0.495521
1013	chr16	31581298	35148746	98.6819	-0.255626
1013	chr16	46457168	47005880	79.7256	-0.0459289
1013	chr16	47007394	90162570	63.7817	-0.394838
1013	chr16	90172676	90288884	107.402	0.578594
1013	chr17	6003	679104	54.3946	-0.464116
1013	chr17	679106	2894690	85.3002	0.0785157
1013	chr17	2898534	7081932	60.5657	-0.510564
1013	chr17	7082432	9536441	87.5983	0.00610361
1013	chr17	9538609	29455028	70.1857	-0.31741
1013	chr17	29455186	29459706	66.5313	0.674439
1013	chr17	29459958	34490798	73.56	-0.15303
1013	chr17	34493284	34806553	238.679	0.936485
1013	chr17	34807053	36285009	68.8041	-0.138179
1013	chr17	36285509	36412321	361.248	0.864821
1013	chr17	36412821	43585877	80.5659	-0.109093
1013	chr17	43587495	43596771	908.372	1.55766
1013	chr17	43598634	44144160	66.5197	0.0126695
1013	chr17	44144798	44430316	84.3464	0.554709
1013	chr17	44435565	61948911	81.2355	-0.0318923
1013	chr17	61949411	61996277	130.509	-0.345399
1013	chr17	62006584	63739376	101.033	0.223538
1013	chr17	63746748	81187167	84.8615	0.0212903
1013	chr18	10500	13762260	109.512	0.490875
1013	chr18	13763051	15381134	97.5274	0.0459086
1013	chr18	18520842	28018337	116.895	0.680685
1013	chr18	28018337	44527006	57.3856	-0.336127
1013	chr18	44527506	44556179	301.773	0.50809
1013	chr18	44559221	74152658	61.0292	-0.308143
1013	chr18	74153158	78016748	76.4703	-0.0823406
1013	chr19	60571	859962	73.7317	-0.294251
1013	chr19	860663	1279272	82.1535	0.00537898
1013	chr19	1295515	2934299	73.5733	-0.285364
1013	chr19	2934304	3147980	101.405	0.342831
1013	chr19	3148480	4793376	73.3194	-0.27092
1013	chr19	4793591	4921983	59.5551	0.0738872
1013	chr19	4929158	6984942	65.6409	-0.44284
1013	chr19	6986269	8162312	158.729	0.854467
1013	chr19	8165582	8212363	56.0669	-0.528891
1013	chr19	8212863	8987477	153.728	0.878779
1013	chr19	8992905	9027311	149.897	0.0127519
1013	chr19	9027520	9763065	129.633	0.333352
1013	chr19	9763565	9874164	135.934	0.0110153
1013	chr19	9875568	11724698	126.607	0.494581
1013	chr19	11725198	12639529	83.8232	-0.64664
1013	chr19	12640029	14865940	101.084	0.213988
1013	chr19	14866335	15072983	84.9543	-0.531804
1013	chr19	15072983	15272411	96.4338	0.0297114
1013	chr19	15272411	15662255	156.338	0.894609
1013	chr19	15662755	16130021	124.451	-0.143688
1013	chr19	16130521	17844383	146.082	0.779012
1013	chr19	17845087	31770219	82.9584	-0.269906
1013	chr19	31770224	34981453	81.1475	0.00321911
1013	chr19	34983814	35435856	81.4783	-0.341477
1013	chr19	35436356	36727655	93.0238	0.0669034
1013	chr19	36727659	37825735	74.5793	-0.268738
1013	chr19	37826009	38385850	87.6606	-0.0796265
1013	chr19	38385850	39999182	101.398	0.20162
1013	chr19	40005913	41349199	96.7464	0.0409431
1013	chr19	41349699	41601917	100.594	-0.382168
1013	chr19	41602417	41962394	94.8638	0.156757
1013	chr19	41962894	42314071	83.3589	-0.695174
1013	chr19	42314328	43023430	97.7374	0.100748
1013	chr19	43025357	43857264	98.8984	-1.01516
1013	chr19	43857764	44339748	95.8576	0.149176
1013	chr19	44341091	44982376	87.4844	-0.428868
1013	chr19	44983436	48259350	100.257	0.211033
1013	chr19	48259680	48603188	75.5993	-0.129817
1013	chr19	48607771	50436353	103.919	0.266676
1013	chr19	50436853	50482490	114.701	-0.445276
1013	chr19	50484198	51627691	88.2123	0.0831448
1013	chr19	51628191	54290278	89.4741	-0.334295
1013	chr19	54290778	54711428	90.2911	0.119609
1013	chr19	54720905	54850391	93.1481	-0.754424
1013	chr19	54850891	55054878	95.0737	-0.0346517
1013	chr19	55055378	55378257	87.217	-0.716752
1013	chr19	55385598	56171660	101.285	0.212944
1013	chr19	56171664	56269832	86.3188	0.0380456
1013	chr19	56270332	56572954	68.0282	-0.548517
1013	chr19	56573454	56688683	103.888	0.156979
1013	chr19	56691912	59110799	73.2265	-0.502559
1013	chr20	68259	1538526	89.8009	0.195359
1013	chr20	1546679	1905615	92.0999	-0.278622
1013	chr20	1908379	25595961	89.4668	0.206268
1013	chr20	25596461	29977072	139.32	-0.148882
1013	chr20	29978062	62959343	123.35	0.611051
1013	chr21	9411693	32490335	59.1993	-0.392089
1013	chr21	32490835	45953817	95.275	0.269149
1013	chr21	45959262	46190802	135.676	-0.286423
1013	chr21	46191302	48111049	112.926	0.429342
1013	chr22	16050500	24129790	74.6735	-0.22083
1013	chr22	24129790	24177301	69.8875	0.279203
1013	chr22	24179006	47507528	76.7378	-0.0817311
1013	chr22	47508028	50020659	50.0175	-0.536885
1013	chr22	50021159	51237548	93.1835	-0.0121824
1013	chrX	60500	49242953	53.2837	-0.67187
1013	chrX	49294404	49366255	214.938	-0.0181835
1013	chrX	49368231	155235134	51.1182	-0.785585
1013	chrX	155250556	155257641	109.496	0.571963
1013	chrY	10500	2654576	50.7022	0.0935617
1013	chrY	2656174	28451378	4.96851	-4.08031
1013	chrY	28452499	59360647	52.6277	-0.059441
1004	chr1	12080	1385447	207.627	0.338937
1004	chr1	1385947	1471188	240.793	-0.0226214
1004	chr1	1475048	12726379	164.07	0.221077
1004	chr1	12726383	13840145	126.039	-0.22238
1004	chr1	13840645	15755220	134.752	0.368705
1004	chr1	15764839	15813966	183.885	-0.0780281
1004	chr1	15817741	16344680	174.551	0.305357
1004	chr1	16345642	16383001	224.298	0.0154683
1004	chr1	16383225	16721771	183.026	0.383726
1004	chr1	16725213	17014545	433.94	0.0160523
1004	chr1	17015045	17275519	314.67	-0.320515
1004	chr1	17277489	19983750	152.548	0.202506
1004	chr1	19992034	28281112	123.742	-0.146333
1004	chr1	28282080	29610534	142.278	0.216485
1004	chr1	29611116	31185850	114.697	-0.0697306
1004	chr1	31186350	33957016	161.296	0.299542
1004	chr1	33957019	35226786	122.502	0.00638053
1004	chr1	35226792	36747561	160.2	0.233866
1004	chr1	36748061	36762493	122.145	-0.314496
1004	chr1	36766374	45481355	162.277	0.222082
1004	chr1	45484022	119957570	132.901	0.124907
1004	chr1	119958070	120164857	153.246	-0.457315
1004	chr1	120165357	121310744	173.013	0.156743
1004	chr1	142542801	142812648	59.271	-0.550428
1004	chr1	142813148	144915666	199.122	0.0712698
1004	chr1	144916429	148329189	213.37	0.250402
1004	chr1	148329893	149459645	162.606	-0.358073
1004	chr1	149510145	152126596	172.677	0.274815
1004	chr1	152127096	153085149	246.191	-0.83664
1004	chr1	153085649	153431591	117.857	0.0248615
1004	chr1	153432091	153973593	176.069	0.353812
1004	chr1	153974230	154127354	107.055	-0.122206
1004	chr1	154127355	155582374	191.02	0.333019
1004	chr1	155582581	155646570	193.854	-0.0873215
1004	chr1	155649033	155717197	180.597	0.331585
1004	chr1	155717197	155823574	175.414	-0.0713205
1004	chr1	155829453	156949114	179.98	0.280365
1004	chr1	156949994	158184791	138.157	0.0145539
1004	chr1	158185291	223724502	99.053	-0.364873
1004	chr1	223728472	223742841	110.107	0.91662
1004	chr1	223797876	234608631	113.511	-0.246696
1004	chr1	234613768	234745266	151.962	0.408986
1004	chr1	234745766	244855425	93.3105	-0.335814
1004	chr1	244855925	245164931	134.789	0.163827
1004	chr1	245165431	249105615	111.179	-0.47415
1004	chr1	249106115	249231246	132.574	0.00718429
1004	chr2	10500	19547627	125.367	0.0932328
1004	chr2	19548127	20871146	141.238	0.206001
1004	chr2	20871149	27429475	138.723	0.0826883
1004	chr2	27429709	27440949	197.413	0.467567
1004	chr2	27443994	73675344	129.29	0.118302
1004	chr2	73675344	73679532	196.616	-0.572399
1004	chr2	73679532	79252569	158.422	0.158975
1004	chr2	79253069	79386656	106.23	-0.465756
1004	chr2	79387156	89197281	138.097	0.138871
1004	chr2	89197781	92267022	153.827	-0.373211
1004	chr2	95326671	109757448	149.587	0.113291
1004	chr2	109757948	111871784	121.253	-0.360995
1004	chr2	111875136	112580162	122.905	-0.0692177
1004	chr2	112582500	113956824	107.496	-0.394296
1004	chr2	113958611	114386367	151.297	0.0672497
1004	chr2	114387714	180448748	92.3728	-0.465623
1004	chr2	180449248	196545856	131.407	0.216962
1004	chr2	196548396	211342559	128.67	0.120283
1004	chr2	211343059	211966010	78.9796	-0.518795
1004	chr2	211966010	225629882	152.224	0.210092
1004	chr2	225630382	225750859	144.388	0.029158
1004	chr2	225750862	227860209	143.299	0.23761
1004	chr2	227860211	234297018	131.246	0.0595705
1004	chr2	234298985	238503630	96.8758	-0.478136
1004	chr2	238504130	238659954	125.102	0.0545604
1004	chr2	238661874	243188873	106.888	-0.390717
1004	chr3	60500	51417753	143.669	0.109695
1004	chr3	51418282	51436301	253.372	0.502123
1004	chr3	51440554	63823788	139.961	0.0917443
1004	chr3	63824051	68057097	135.501	0.221502
1004	chr3	68057101	97805522	108.134	0.0810418
1004	chr3	97806022	98217339	142.726	-0.546373
1004	chr3	98217344	145939957	196.462	0.682992
1004	chr3	145940457	151599094	126.362	0.0114315
1004	chr3	151599094	153201798	124.742	0.281165
1004	chr3	153202298	155522055	103.729	-0.0821637
1004	chr3	155523465	195505911	182.965	0.612033
1004	chr3	195505911	195514045	766.234	-0.257663
1004	chr3	195514045	197955212	276.285	1.04101
1004	chr4	13322	8417809	109.324	-0.391794
1004	chr4	8418104	31685355	150.808	0.140408
1004	chr4	31685355	139634626	84.2119	-0.456142
1004	chr4	139634626	144548985	132.497	0.205197
1004	chr4	144549485	145974348	128.777	-0.0807081
1004	chr4	145974848	154501430	129.907	0.203628
1004	chr4	154501930	185138936	80.1084	-0.449786
1004	chr4	185139436	185350244	106.533	0.147928
1004	chr4	185350744	191025802	93.9341	-0.423678
1004	chr5	10500	19472662	229.82	0.870055
1004	chr5	19473162	34177382	111.943	0.0486156
1004	chr5	34179034	34193534	510.244	-0.712412
1004	chr5	34193598	56509424	125.682	0.103498
1004	chr5	56509924	138665097	87.0833	-0.415151
1004	chr5	138665597	156534131	164.591	0.148986
1004	chr5	156535849	159991930	133.202	0.205883
1004	chr5	159992430	162009153	107.938	-0.0567767
1004	chr5	162009153	178138424	151.191	0.205947
1004	chr5	178138924	178952069	142.981	-0.0736735
1004	chr5	178952569	179068795	162.188	0.395805
1004	chr5	179069295	179079528	283.565	-0.352941
1004	chr5	179080028	180899428	167.131	0.223332
1004	chr6	60500	391192	117.605	-0.114385
1004	chr6	391692	30978561	165.759	0.542475
1004	chr6	30993770	31002706	88.1176	-0.156668
1004	chr6	31003206	32410469	72.5067	0.915877
1004	chr6	32546706	32632794	0.670212	-15.9954
1004	chr6	32713482	48793667	181.906	0.537078
1004	chr6	48793667	52137076	112.512	-0.0138331
1004	chr6	52137099	52550919	142.491	0.276759
1004	chr6	52551419	52770638	170.993	-0.443275
1004	chr6	52771138	146351414	136.349	0.225791
1004	chr6	146351914	170922906	97.4068	-0.376499
1004	chr6	170923406	171055067	179.415	0.359453
1004	chr7	13744	35284680	93.6095	-0.446173
1004	chr7	35288327	77200557	142.768	0.0919014
1004	chr7	77210677	92252144	85.7989	-0.462784
1004	chr7	92252155	92463461	128.508	-0.0379362
1004	chr7	92463961	143880076	98.025	-0.474638
1004	chr7	143880576	144075949	291.125	-0.0391653
1004	chr7	144076884	159128163	101.95	-0.408481
1004	chr8	14084	152904	99.1424	0.265037
1004	chr8	163375	37333555	93.3671	-0.428987
1004	chr8	37334055	43398986	138.146	0.172117
1004	chr8	47458041	48114516	80.5949	-0.281458
1004	chr8	48115016	48972593	129.203	0.208272
1004	chr8	48973093	54627887	104.798	-0.0261177
1004	chr8	54628387	130347660	164.119	0.389838
1004	chr8	130347660	130853836	91.3165	-0.0784137
1004	chr8	130854336	143922714	168.395	0.485071
1004	chr8	143927778	143999154	207.649	0.016933
1004	chr8	143999154	146303522	280.649	0.697399
1004	chr9	12193	21140425	148.834	0.415311
1004	chr9	21140925	21305294	228.265	-0.121158
1004	chr9	21305794	32629594	151.139	0.497321
1004	chr9	32630094	32635693	258.54	-0.128239
1004	chr9	32636193	43461525	185.753	0.50382
1004	chr9	43461525	43891654	117.471	-0.366848
1004	chr9	43894104	68315354	144.839	0.500931
1004	chr9	68316474	68773533	412.637	-0.117378
1004	chr9	68774033	80646060	168.867	0.502023
1004	chr9	80646560	83578423	74.0676	-0.440211
1004	chr9	83578423	84562516	210.584	0.434566
1004	chr9	84562691	84678559	198.278	-0.210906
1004	chr9	84679059	107265949	165.454	0.379226
1004	chr9	107266449	107485230	152.348	-0.379481
1004	chr9	107485730	123152149	129.128	0.0999219
1004	chr9	123156768	125239630	138.073	0.211055
1004	chr9	125239635	125563361	134.252	-0.258853
1004	chr9	125563861	137806363	155.404	0.162962
1004	chr9	137806489	141152931	246.221	0.571307
1004	chr10	60500	32557406	156.793	0.390365
1004	chr10	32557906	43325885	91.6558	-0.477643
1004	chr10	43326305	70703093	123.831	0.0215415
1004	chr10	70706134	81205292	151.013	0.230163
1004	chr10	81205792	81373928	160.999	-0.461217
1004	chr10	81374659	84732979	121.179	0.116097
1004	chr10	84733479	114198194	97.7545	-0.382847
1004	chr10	114200253	114848617	84.8482	-0.0743877
1004	chr10	114849117	135516032	96.1441	-0.449621
1004	chr11	60500	1016490	206.056	0.310866
1004	chr11	1016490	5754830	166.233	-0.0052531
1004	chr11	5755330	6220644	119.385	-0.279736
1004	chr11	6220644	6735272	193.04	0.26477
1004	chr11	6735772	46912165	134.396	0.115112
1004	chr11	46914418	47612252	163.631	0.216878
1004	chr11	47612252	48177682	122.72	0.03343
1004	chr11	48181399	56948840	124.527	-0.325452
1004	chr11	56949340	57685319	159.15	0.18537
1004	chr11	57685483	58207660	134.012	-0.322758
1004	chr11	58208160	60567386	125.3	0.0127333
1004	chr11	60567886	60970569	170.382	0.259149
1004	chr11	60971069	61009322	120.978	-0.544603
1004	chr11	61012577	62287263	164.574	0.179616
1004	chr11	62287263	62299840	288.229	-0.575398
1004	chr11	62299840	62300829	188.575	0.037485
1004	chr11	62300829	62751190	191.218	0.326378
1004	chr11	62751393	63255806	110.21	-0.215076
1004	chr11	63256306	71212648	190.206	0.305317
1004	chr11	71213148	94783271	140.536	0.13856
1004	chr11	94783771	96287084	157.724	0.302873
1004	chr11	96438084	116636260	129.245	0.120978
1004	chr11	116640788	123675601	163.417	0.273371
1004	chr11	123676101	123909798	156.376	-0.312551
1004	chr11	123910298	124077694	130.91	0.133339
1004	chr11	124078194	124440988	138.012	-0.270966
1004	chr11	124441178	130937624	154.082	0.220186
1004	chr11	130937624	133792151	115.695	-0.0185249
1004	chr11	133792304	134257608	160.238	0.236051
1004	chr11	134257676	134946016	116.593	-0.225835
1004	chr12	67908	9633340	262.14	0.901151
1004	chr12	9659662	9726056	13.7753	-8.53944
1004	chr12	9747807	40815171	194.979	0.65809
1004	chr12	40815441	40961477	140.454	-0.360235
1004	chr12	40962663	52828251	152.945	0.180919
1004	chr12	52828751	52908084	235.478	-0.465661
1004	chr12	52908584	55368602	161.969	0.214883
1004	chr12	55369102	118994266	132.487	0.0891043
1004	chr12	118994266	123346372	103.719	-0.402313
1004	chr12	123351661	123471309	151.086	-0.0245014
1004	chr12	123471314	133841395	98.6273	-0.462052
1004	chr13	19020500	41533191	87.7833	-0.48067
1004	chr13	41533691	41647011	121.486	-0.0236536
1004	chr13	41650146	115109378	84.8964	-0.460078
1004	chr14	19057400	107283148	99.0568	-0.399051
1004	chr15	20044632	63125615	101.268	-0.417974
1004	chr15	63125622	74275816	111.376	-0.156298
1004	chr15	74276316	74314583	164.63	0.360166
1004	chr15	74315083	81631015	124.139	-0.167959
1004	chr15	81631018	82593471	116.278	-0.253721
1004	chr15	82593476	83216028	76.4317	-0.0156037
1004	chr15	83217313	85790412	105.705	-0.292133
1004	chr15	85790912	86369033	126.138	0.114344
1004	chr15	86369533	89003158	64.571	-0.492489
1004	chr15	89007779	89016040	164.094	0.246241
1004	chr15	89016060	89168855	92.6029	-0.382342
1004	chr15	89169355	93423480	122.413	-0.120327
1004	chr15	93423480	93434410	172.354	0.355308
1004	chr15	93434585	93438967	137.579	0.0452857
1004	chr15	93438967	93454047	192.378	0.349325
1004	chr15	93454048	102495603	141.873	-0.158144
1004	chr15	102495775	102519089	278.296	0.814766
1004	chr16	62276	817504	209.302	0.238631
1004	chr16	818380	19873372	162.786	0.148671
1004	chr16	19883132	20672515	129.019	-0.286424
1004	chr16	20673015	30531290	184.64	0.126112
1004	chr16	30532735	31226563	214.661	0.323389
1004	chr16	31227964	31435884	158.648	-0.0989361
1004	chr16	31437298	31539540	205.657	0.256787
1004	chr16	31539704	31927018	133.62	-0.0593998
1004	chr16	31927018	46650019	125.943	-0.481933
1004	chr16	46651440	58741573	141.357	0.0987639
1004	chr16	58742073	89017794	105.017	-0.417189
1004	chr16	89018294	90288884	179.633	0.215223
1004	chr17	6003	7722403	118.242	-0.331325
1004	chr17	7722484	7796980	178.884	0.0811838
1004	chr17	7797030	17712459	104.139	-0.479633
1004	chr17	17712462	17768748	130.095	-0.0409383
1004	chr17	17769294	29635982	110.437	-0.369379
1004	chr17	29635982	29650285	126.092	0.00612345
1004	chr17	29650355	42255761	110.062	-0.407106
1004	chr17	42264877	42293519	143.329	0.0391593
1004	chr17	42293900	46619868	111.855	-0.346509
1004	chr17	46620368	46802089	206.642	0.250012
1004	chr17	46804060	61920043	120.232	-0.173142
1004	chr17	61920543	62121378	166.333	-0.365685
1004	chr17	62121380	79408932	133.875	-0.0652846
1004	chr17	79408932	79430022	143.277	-0.354618
1004	chr17	79430611	81187167	161.992	0.039724
1004	chr18	10500	11610493	180.923	0.588932
1004	chr18	11610548	11644883	120.608	-0.448007
1004	chr18	11654868	61304376	126.126	0.0944299
1004	chr18	61304876	61328434	165.546	-0.589596
1004	chr18	61328934	78016748	119.307	0.066892
1004	chr19	60571	242394	244.774	0.756147
1004	chr19	242894	24364012	114.515	-0.497364
1004	chr19	28263182	38861440	154.847	0.0607359
1004	chr19	38865167	38895864	199.91	0.310445
1004	chr19	38895977	41349199	180.557	0.135883
1004	chr19	41349699	41627507	175.282	-0.295654
1004	chr19	41627906	42069440	173.913	0.216422
1004	chr19	42069940	42314919	164.85	-0.416929
1004	chr19	42314924	42472016	169.291	0.243539
1004	chr19	42472839	42510284	165.884	-0.229819
1004	chr19	42510686	43023430	203.592	0.224112
1004	chr19	43025357	43922494	183.196	-0.55353
1004	chr19	43922497	44334966	175.844	0.2704
1004	chr19	44335466	45117404	155.791	-0.177399
1004	chr19	45121284	45641892	169.262	0.219012
1004	chr19	45643383	45900308	176.633	0.0337087
1004	chr19	45901125	48337122	177.786	0.212502
1004	chr19	48337622	51913834	174.984	0.168868
1004	chr19	51914334	52034825	156.481	-0.318085
1004	chr19	52034828	52568529	152.323	0.0334386
1004	chr19	52568529	54604260	149.933	-0.314141
1004	chr19	54606152	54725946	189.14	0.319991
1004	chr19	54726203	54850391	185.486	-0.575223
1004	chr19	54850891	54947685	159.472	-0.0255871
1004	chr19	54948185	55008865	230.367	0.3578
1004	chr19	55009365	55568410	149.267	-0.34313
1004	chr19	55570345	55693616	179.493	0.276448
1004	chr19	55696733	55718319	157.381	-0.211224
1004	chr19	55718399	56201474	190.261	0.298528
1004	chr19	56203066	58500188	155.203	-0.131371
1004	chr19	58500688	59110799	189.604	0.215496
1004	chr20	68259	23476600	165.19	0.359378
1004	chr20	23477100	24385349	114.623	-0.191725
1004	chr20	24385349	25456908	148.315	0.291288
1004	chr20	25456908	26256532	153.424	-0.0581439
1004	chr20	29420069	30028669	188.872	-0.252474
1004	chr20	30037726	31436541	157.374	0.252172
1004	chr20	31446619	31947020	128.491	-0.0396445
1004	chr20	31947942	53267141	152.338	0.228325
1004	chr20	53267641	57464576	93.873	-0.377513
1004	chr20	57465076	57617875	127.257	-0.059635
1004	chr20	57618375	60504892	94.6039	-0.379436
1004	chr20	60507898	61919819	155.558	0.00881758
1004	chr20	61926366	62129110	130.057	-0.319484
1004	chr20	62129610	62959343	168.816	0.0582247
1004	chr21	9411693	10605939	170.021	0.0377745
1004	chr21	10606439	15652118	127.578	-0.411713
1004	chr21	15659839	30926052	103.148	0.0815364
1004	chr21	30927352	32490335	99.3391	-0.330017
1004	chr21	32490835	42538930	127.767	0.0743705
1004	chr21	42539430	45773822	154.375	0.221213
1004	chr21	45773837	45953817	169.728	0.0468918
1004	chr21	45959262	46117824	219.025	-0.490667
1004	chr21	46118324	48111049	152.274	0.11419
1004	chr22	16050500	17156186	147.499	-0.29106
1004	chr22	17158065	18084039	123.204	-0.0115817
1004	chr22	18084539	20708975	170.944	0.237826
1004	chr22	20709030	20744896	167.085	-0.371384
1004	chr22	20744962	22384909	171.637	0.244282
1004	chr22	22385409	23401003	148.654	-0.18453
1004	chr22	23401503	23651117	170.017	0.276651
1004	chr22	23651617	24033697	137.927	-0.162525
1004	chr22	24034197	24343616	162.636	0.234241
1004	chr22	24345642	24384346	0.102241	-25.3406
1004	chr22	24397737	25054685	158.882	0.226498
1004	chr22	25055185	25335581	120.679	-0.0571801
1004	chr22	25336081	25597444	126.604	0.291815
1004	chr22	25598547	29966676	134.869	0.0371702
1004	chr22	29976071	30856142	156.434	0.229141
1004	chr22	30857281	30939578	138.793	-0.159303
1004	chr22	30942377	31006958	179.995	0.230032
1004	chr22	31006958	50050417	151.314	0.131128
1004	chr22	50050917	51237548	193.983	0.206918
1004	chrX	60500	44858310	88.4629	-0.529236
1004	chrX	44858545	44869445	92.6567	-0.0125096
1004	chrX	44869450	155257641	95.5728	-0.580196
1004	chrY	10500	28474619	34.5444	-2.95525
1004	chrY	28495254	59360647	75.5941	-0.220043
1043	chr1	12080	16785494	86.9448	0.0138433
1043	chr1	16785994	19202040	100.028	-0.32874
1043	chr1	19202645	29609489	99.3275	0.257532
1043	chr1	29610324	31185850	70.1887	-0.198355
1043	chr1	31186350	33957016	109.871	0.471216
1043	chr1	33957019	35249812	78.6101	-0.0339724
1043	chr1	35250312	36945222	122.896	0.496222
1043	chr1	36945722	37940446	72.5924	-0.0615887
1043	chr1	37940946	47183829	119.564	0.452146
1043	chr1	47184329	47649113	128.063	0.0409503
1043	chr1	47649613	62455314	101.339	0.303603
1043	chr1	62455814	121310744	77.1999	-0.180647
1043	chr1	142542801	249231246	131.591	0.459209
1043	chr2	10500	905909	101.206	0.154966
1043	chr2	906409	1520867	61.2163	-0.304484
1043	chr2	1521367	1748191	103.559	0.156572
1043	chr2	1748691	23859945	67.53	-0.283364
1043	chr2	23859946	51206597	92.0175	0.142307
1043	chr2	51207097	73674562	94.6475	0.206183
1043	chr2	73675062	73679811	117.369	-0.733665
[truncated: 18,668 more rows]
