# Supplementary material for: Tumor genomic, transcriptomic, and immune profiling characterizes differential response to first‐line platinum chemotherapy in high grade serous ovarian cancer
Source: Cancer Med. 2021 Apr 3;10(9):3045–58. doi: 10.1002/cam4.3831 (PMC8085970; doi:10.1002/cam4.3831)
Supplement: Supplementary file 4 — Table S3 [file CAM4-10-3045-s003.xlsx]

## Sheet: Sheet1
GENE	PFI-gene association	p value
TFIIH	2.36149	0.00010356
POLR2B	2.30364	0.000172536
CSNK2B	2.18288	0.00186565
PARP4	-2.00125	0.00118698
CCNC	1.94622	0.000228772
GNAI3	1.92164	0.0238933
POLK	-1.8853	0.00917457
TAF9	-1.81936	0.00624312
DAXX	1.80983	0.00420032
XRCC6	1.78636	0.0115811
RNF4	1.77024	0.0059223
POLD3	1.71868	0.000764234
BACH1	1.68796	0.0362358
RFC2	1.63185	0.0141246
TOP3A	1.62578	0.0205194
SFR1	1.58613	0.00801535
LGMN	1.54668	0.00347637
POLR3K	1.51892	0.0252424
LIG3	1.49199	0.024456
RAD17	-1.48431	0.00445037
RNF138	1.48263	0.00517165
POLR2C	1.47903	0.0467161
VRK1	1.4548	0.00734593
UBE2D4	-1.44941	0.0129317
DNMT1	1.42568	0.00553649
BRCC3	1.42536	0.00559886
POLE3	1.41486	0.00388954
CDK4	1.40688	0.00337404
FANCE	1.37564	0.00451665
MMS22L	1.3471	0.00260737
GINS3	1.34643	0.00385451
PLK4	1.30911	0.00383859
KIF2C	1.19799	0.00186428
RAD51AP1	1.16424	0.0013405
LAMB2	-1.15915	0.00502316
CDC6	1.15458	0.00156557
CCNA2	1.07366	0.0039167
CDCA3	1.03461	0.00231072
TYMS	0.991759	0.000735874
DDIAS	0.988533	0.00305387
TOP2A	0.958988	0.00260874
RMI2	0.850624	0.00491204
PKMYT1	0.780577	0.00290268
CLSPN	0.757573	0.00393481
CXCL10	0.491822	0.00457443
